# Supplementary material for: Adolescents’ health literacy, health protective measures, and health-related quality of life during the Covid-19 pandemic
Source: PLoS One. 2020 Aug 28;15(8):e0238161. doi: 10.1371/journal.pone.0238161 (PMC7454983; doi:10.1371/journal.pone.0238161)
Supplement: S1 File — (DO) [file pone.0238161.s001.do]

*METADATA FOR DATAFIL
***********************
*Open csv-file
import delimited "C:\Users\kareri\OneDrive - OsloMet\0.FoU\0.Prosjekter\5.Corona health literacy\Datafile for repository\Adolescent Helath Literacy Pandemic.csv", delimiter(comma) encoding(UTF-8) 


*KIDSCREEN-10 0-100
*******************

gen kidscreen_complete = kidscreen_health + kidscreen_energy + revkidscreen_sad + revkidscreen_lonely + kidscreen_time + kidscreen_leisure + kidsreen_parents + kidscreen_friends + kidscreen_school + kidscreen_schoolattend
clonevar kidscreen_complete100 = kidscreen_complete
replace kidscreen_complete100 = 0 if kidscreen_complete == 10
replace kidscreen_complete100 = 2.5 if kidscreen_complete == 11
replace kidscreen_complete100 = 5 if kidscreen_complete == 12
replace kidscreen_complete100 = 7.5 if kidscreen_complete == 13
replace kidscreen_complete100 = 10 if kidscreen_complete == 14
replace kidscreen_complete100 = 12.5 if kidscreen_complete == 15
replace kidscreen_complete100 = 15 if kidscreen_complete == 16
replace kidscreen_complete100 = 17.5 if kidscreen_complete == 17
replace kidscreen_complete100 = 20 if kidscreen_complete == 18
replace kidscreen_complete100 = 22.5 if kidscreen_complete == 19
replace kidscreen_complete100 = 25 if kidscreen_complete == 20
replace kidscreen_complete100 = 27.5 if kidscreen_complete == 21
replace kidscreen_complete100 = 30 if kidscreen_complete == 22
replace kidscreen_complete100 = 32.5 if kidscreen_complete == 23
replace kidscreen_complete100 = 35 if kidscreen_complete == 24
replace kidscreen_complete100 = 37.5 if kidscreen_complete == 25
replace kidscreen_complete100 = 40 if kidscreen_complete == 26
replace kidscreen_complete100 = 42.5 if kidscreen_complete == 27
replace kidscreen_complete100 = 45 if kidscreen_complete == 28
replace kidscreen_complete100 = 47.5 if kidscreen_complete == 29
replace kidscreen_complete100 = 50 if kidscreen_complete == 30
replace kidscreen_complete100 = 52.5 if kidscreen_complete == 31
replace kidscreen_complete100 = 55 if kidscreen_complete == 32
replace kidscreen_complete100 = 57.5 if kidscreen_complete == 33
replace kidscreen_complete100 = 60 if kidscreen_complete == 34
replace kidscreen_complete100 = 62.5 if kidscreen_complete == 35
replace kidscreen_complete100 = 65 if kidscreen_complete == 36
replace kidscreen_complete100 = 67.5 if kidscreen_complete == 37
replace kidscreen_complete100 = 70 if kidscreen_complete == 38
replace kidscreen_complete100 = 72.5 if kidscreen_complete == 39
replace kidscreen_complete100 = 75 if kidscreen_complete == 40
replace kidscreen_complete100 = 77.5 if kidscreen_complete == 41
replace kidscreen_complete100 = 80 if kidscreen_complete == 42
replace kidscreen_complete100 = 82.5 if kidscreen_complete == 43
replace kidscreen_complete100 = 85 if kidscreen_complete == 44
replace kidscreen_complete100 = 87.5 if kidscreen_complete == 45
replace kidscreen_complete100 = 90 if kidscreen_complete == 46
replace kidscreen_complete100 = 92.5 if kidscreen_complete == 47
replace kidscreen_complete100 = 95 if kidscreen_complete == 48
replace kidscreen_complete100 = 97.5 if kidscreen_complete == 49
replace kidscreen_complete100 = 100 if kidscreen_complete == 50


*Health Literacy in School-Aged Children
*****************************************
gen comp_score = comp_health + comp_healthpromo + comp_assess + comp_comply + comp_resources + comp_actions + comp_search + comp_ownhealth + comp_critical + comp_reasoning


*Translate variable labels to english
*************************************
label var age "How old are you?"
label var sex "Biological sex at birth?"
label var residence "Where is your residence?"
label var infected "Are you, or have you been infected, with corona virus?"
label var isolationstatus "How do you live currently?"
label var edu_mother "Mother's highest educational attainment"
label var edu_father "Father's highest educational attainment"
label var edu_parent "Co-parent's highest educational attainment"
label var birth_mother "Mother's place of birth"
label var birth_father "Father's place of birth"
label var birth_parent "Co-parent's place of birth"
label var info_source_1 "TV = info source for corona/prevention"
label var info_source_2 "Radio = info source for corona/prevention"
label var info_source_3 "Newspaper = info source for corona/prevention"
label var info_source_4 "Podcast = info source for corona/prevention"
label var info_source_5 "YouTube = info source for corona/prevention"
label var info_source_6 "Snapchat = info source for corona/prevention"
label var info_source_7 "TikTok = info source for corona/prevention"
label var info_source_8 "Instagram = info source for corona/prevention"
label var info_source_9 "Facebook = info source for corona/prevention"
label var info_source_10 "Other media  = info source for corona/prevention"
label var info_source_11 "Parents/family = info source for corona/prevention"
label var info_source_12 "Friends = info source for corona/prevention"
label var info_source_13 "School = info source for corona/prevention"
label var comp_health "I am confident that I have good information about health"
label var comp_healthpromo "I am confident that when necessary I am able to give ideas on how to improve health in my immediate surroundings"
label var comp_assess "I am condident I can compare health-related information from different sources"
label var comp_comply "I am confident I can follow the instructions given to my by healthcare personnel"
label var comp_resources "I am confident that I can give examples of things that promote health"
label var comp_actions "I am condident that I can judsge how my own actions affect the surrounding natural environment"
label var comp_search "I am confident that when necessary I can find health-related information that is easy for me to understand"
label var comp_ownhealth "I am confident I can judge how my behaviour affects my health"
label var comp_critical "I am confident I can usually figure out some health-related information is right or wrong"
label var comp_reasoning "I am confident I can give reasons for choices I make regarding my health"
label var kidscreen_health "Have you felt fit and well?"
label var kidscreen_energy "Have you felt full of energy?"
label var revkidscreen_sad "Have you felt sad?"
label var revkidscreen_lonely "Have you felt lonely?"
label var kidscreen_time "Have you had enough time for yourself?"
label var kidscreen_leisure "Have you been able to do the things that you want to do in your free time?"
label var kidsreen_parents "Have your parent(s) treated you fairly?"
label var kidscreen_friends "Have you had fun with your friends?"
label var kidscreen_school "Have you got on well at school?"
label var kidscreen_schoolattend "Have you been able to pay attention?" 
label var hands_when "I know when I should wash my hands"
label var hands_how "I know how to wash my hands properly"
label var hands_auto "I wash my hands properly without paying attention"
label var hands_understand "I think the handwashing guidelines are easy to understand"
label var hands_effort "I maken an effort to follow the hand washing guidelines"
label var hands_remind "I remind people I am with to wash their hands properly"
label var hands_before "I wash my hands before I spend time with others"
label var hands_after "I wash my hands after I spend time with others"
label var friends_corona "How many different friends do you spend time with in one week currently during the lock-down?"
label var friends_normal "Do you spend time with more or fewer friends than normal?"
label var kidscreen_complete100 "Kidscreen-10 0-100 scale"
label var comp_score "HLSAC sum score 10 items"
label var kidscreen_complete "Kidscreen_10 10-50 scale"


*Translate value labels to English
**********************************
label define sexlabel 1 "Girl" 2 "Boy"
label value sex sexlabel
replace sex=. if sex==3
label define resid 1 "City" 2 "Sub-urban" 3 "Countryside"
label value residence resid
label define yesno 1 "Yes" 2 "No"
label define infected3 1 "Yes" 2 "No" 3 "Not tested, but I suspect I am/have been infected"
label value infected infected3
label define isol 1 "Quarantined/isolated" 2 "Not quarantined/isolated" 3 "Other"
label value isolationstatus isol
label define edu 1 "Below secondary" 2 "Secondary/tertiary" 3 "Higher education" 4 "Don't know/not relevant"
label value edu_mother edu
label value edu_father edu
label value edu_parent edu
label define birth2 1 "Norway" 2 "Other country" 3 "Don't know/not relevant"
label value birth_mother birth2
label value birth_father birth2
label value birth_parent birth2
label define info 3 "Newspapers"
label value info_source_3 info
label define info10 10 "Other media"
label value info_source_10 info10
label define info11 11 "Parents/family"
label value info_source_11 info11
label define info12 12 "Friends"
label value info_source_12 info12
label define info13 13 "School"
label value info_source_13 info13
label define likert4 1 "Not at all true" 2 "Not completely true" 3 "Somewhat true" 4 "Absolutely true"
label value comp_health comp_healthpromo comp_assess comp_comply comp_resources comp_actions comp_search comp_ownhealth comp_critical comp_reasoning likert4
label define kids1 1 "Not at all" 2 "Slightly" 3 "Moderately" 4 "Very" 5 "Extremely"
label define kids2 1 "Never" 2 "Seldom" 3 "Quite often" 4 "Very often" 5 "Always"
label value kidscreen_health kidscreen_school kidscreen_schoolattend kids1
label value kidscreen_energy revkidscreen_sad revkidscreen_lonely kidscreen_time kidscreen_leisure kidsreen_parents kidscreen_friends kids2
label define likert5 1 "Completely disagree" 2 "Disagree" 3 "Neither agree or disagree" 4 "Agree" 5 "Completely agree"
label value hands_when hands_how hands_auto hands_understand hands_effort hands_remind hands_before hands_after likert5
label define social 1 "More friends" 2 "Fewer friends" 3 "Same number of friends"
label value friends_normal social
