# Supplementary material for: Adolescents’ health literacy, health protective measures, and health-related quality of life during the Covid-19 pandemic
Source: PLoS One. 2020 Aug 28;15(8):e0238161. doi: 10.1371/journal.pone.0238161 (PMC7454983; doi:10.1371/journal.pone.0238161)
Supplement: S1 Data — (CSV) [file pone.0238161.s002.csv]

age	sex	residence	infected	isolationstatus	edu_mother	edu_father	edu_parent	birth_mother	birth_father	birth_parent	info_source_1	info_source_2	info_source_3	info_source_4	info_source_5	info_source_6	info_source_7	info_source_8	info_source_9	info_source_10	info_source_11	info_source_12	info_source_13	comp_health	comp_healthpromo	comp_assess	comp_comply	comp_resources	comp_actions	comp_search	comp_ownhealth	comp_critical	comp_reasoning	kidscreen_health	kidscreen_energy	revkidscreen_sad	revkidscreen_lonely	kidscreen_time	kidscreen_leisure	kidsreen_parents	kidscreen_friends	kidscreen_school	kidscreen_schoolattend	hands_when	hands_how	hands_auto	hands_understand	hands_effort	hands_remind
16	1	2	2	2	3	3	4	1	1	3	1	2				6		8		10	11	12	13	3	3	3	3	3	3	3		3	3	3	2	3	3	4	2	5	2	2	2	4	4	4	4	3	3
17	1	1	2	2	3	3		1	1		1	2			5	6	7				11			4	3	4	4	4	2	4		4	3	3	2	2	4	5	2	5	3			5	5	5	5	4	2
19	1	1	2	2	2	2	4	1	1	3	1								9	10	11	12	13	4	4	4	4	4	4	4		4	4	4	3	4	5	2	3	3	3	2	2	5	5	5	5	3	1
18	2	2	2	2	3	3		1	1		1	2			5						11	12	13	3	3	3	4	3	3	3		3	3	5	5	5	5	5	3	5	5	3	2	5	5	4	5	2	2
16	1	2	2	2	4	4	4	1	1	1	1		3										13	3										5	4	3	3	4	2	3	3	2	1	5	5	4	5	4	3
19	1	1	2	2	3	3		1	1		1					6		8	9	10	11	12		4	3	4	4	4	3	4		3	4	4	3	3	3	2	3	5	2	3	2	5	5	5	5	2	3
18	2	2	2	2	4	4	4	2	2	3	1	2							9		11	12	13	3	2	4	3	3	3	2		2	3	3	2	2	3	2	4	5	4	3	2	4	4	2	3	4	1
19	1	2	2	2	3	4		1	1		1	2	3	4	5	6		8	9	10	11	12	13	4	3	4	4	4	4	4		4	4	3	2	3	2	3	2	5	2	1	1	5	5	3	4	3	2
19	1	2	2	2	3	3		1	1		1		3		5	6		8			11	12		3	4	4	4	3	4	4		4	3	3	3	4	5	3	3	5	3	5	5	5	5	5	5	1	5
16	2	1	2	2	2	2		1	1		1	2	3			6			9		11			3	4	3	3	3	4	4		3	3	4	4	4	3	5	2	4	2	5	5	5	4	5	4	3	5
16	2	3	2	2	3	3	4	1	1	3	1	2	3		5	6	7	8	9		11	12	13	4	3	4								5	5	5	5	5	3	2	5	4	3	5	5	5	4	5	1
16	2	1	2	2	2	2	4	2	1	3	1	2	3		5	6	7	8	9	10	11	12	13	3	3	3	3	3	2	3		3	3	5	5	5	5	3	5	4	5	5	5	5	5	5	5	5	3
17	1	2	2	2	3	3		1	1		1				5	6	7	8	9		11	12	13	3	3	3	3	4	3	4		3	4	5	5	4	4	5	4	4	4	3	3	5	5	4	5	4	3
16	1	2	2	2	3	2	2	1	1	1	1					6	7	8	9		11	12	13	3	3	3	4	4	4	3		4	3	4	5	4	4	5	2	5	3	3	3	5	5	4	5	3	3
18	1	1	2	2	4	4	4	1	1	1						6	7	8	9		11	12	13	4	4	3	4	4	4	4		3	3	4	2	3	2	4	2	4	4	3	3	5	5	5	5	1	3
19	1	1	2	2	3	3		1	1		1	2									11	12		3	3	3	4	3	4	3		4	3	4	3	4	4	5	3	5	3			5	5	5	5	1	3
16	1	3	2	2	3	2	4	1	1	3	1					6		8	9		11		13	3	3	3	4	3	3	4		3	4	5	3	4	3	5	2	4	2	5	4	5	5	4	5	3	1
18	1	1	2	3	3	3	4	1	1	3	1		3	4	5	6	7	8	9		11	12	13	3	3	3	4	3	4	4		2	3	4	2	4	5	5	2	5	5	5	4	4	3	1	4	3	3
16	1	2	2	2	2	4	4	1	1	1	1								9		11	12		3	4	3	4	4	3	3		3	3	5	5	4	4	4	2	5	2	3	3	5	5	5	5	2	5
18	2	1	2	3	3	3	3	2	1	3	1	2				6	7	8	9	10	11			4	3	4	4	4	4	4		3	4	5	5	4	3	4	2	4	2	3	4	5	5	5	5	1	4
16	1	3	2	2	2	3	3	1	1	1	1	2	3								11	12	13	3	2	3	3	3	4	3		2	4	2	1	3	5	5	5	2	4	1	1	5	5	1	5	1	3
18	1	1	2	2	2	3	4	1	1	3	1		3							10	11		13	3	2	3	4	3	3	4		3	3	2	3	3	2	4	3	3	2	3	2	4	5	3	5	2	2
17	1	1	2	2	3	3	3	1	1	1	1	2	3						9		11		13	4	4	4	4	4	4	4		4	4	4	2	3	4	5	1	2	1	2	2	5	5	4	5	3	3
16	2	1	2	2	3	3	2	1	1	1	1			4							11	12		3	3	3	2	4	4	4		4	3	2	2	2	2	4	3	4	2	1	1	4	4	4	4	2	4
18	2	2	2	3	3	3	3	1	1	1	1	2	3								11			3	3	2	3	3	3	4		2	4	5	4	3	5	5	5	5	4	3	3	3	4	3	4	3	3
17	1	1	2	2	2	2	3	1	1	1	1		3		5	6		8		10	11	12		3	4	3	4	4	4	4		3	3	4	2	4	3	4	2	5	3	1	1	5	5	5	5	4	5
17	1	2	2	2	2	2	2	1	1	1	1	2	3			6		8	9		11	12	13	3	3	3	4	4	4	4		3	4	5	4	3	3	2	2	3	2	3	3	5	5	5	5	3	4
17	1	2	2	2	2	2	2	1	1	1			3								11		13	4	3	3	4	4	4	4		3	4	5	2	4	5	4	3	4	3	5	5	5	5	5	5	5	5
16	1	1	2	2	3	3	3	2	1	3	1	2			5	6	7	8			11	12	13	4	4	3	4	4	3	4		4	4	5	4	4	4	5	4	5	1	3	4	5	5	5	4	5	5
18	1	1	2	2	1	2	4	2	2	3	1			4		6					11			3	3	3	4	3	4	4			4	4	2	4	3	3	1	5	2	2	2	5	4	4	4	3	4
17	2	1	2	2	3	3	4	2	2	3	1	2	3		5	6	7	8	9		11	12	13	4	4	4	4	4	4	4		4	4	5			2	2	2	5	4	1	1	5	5	5	5	5	5
16	1	1	2	2	3	3	3	1	1	1	1				5	6	7	8	9		11		13	4	3	3	4	4	4	4		3	4	5	4	4	4	5	3	5	2	3	3	5	5	5	5	1	5
17	1	1	2	2	3	3	4	1	1	3	1		3	4		6	7				11	12	13	3	4	3	4	4	3	3		3	3	4	2	3	4	3	3	5	3	5	3	5	4	4	5	2	2
17	1	2	2	2	3	2	4	1	1	3	1		3					8	9		11	12		4	4	4	4	4	4	4		4	4	3	2	4	2	5	2	5	2	4	3	5	5	5	5	5	3
16	2	2	2	2	3	2	4	1	2	3	1									10	11			4	4	4	4	4	3	4		3	4	4	1	3	1	5	2	5	2	3	3	5	5	4	5	5	5
17	2	1	2	2	3	3	1	1	1	2					5			8		10		12	13	3	3	3	3	4	4	4		4	4	3	4	5	4	1	4	3	5	3	3	5	5	4	5	3	4
17	1	1	2	2	3	3		1	1		1	2	3	4	5	6		8			11	12	13	2	3	3	4	4	3	3		2	3	2	2	3	5	4	4	5	2	3	3	4	4	3	4	3	4
17	1	1	2	2	3	3		1	1		1					6	7	8	9	10	11	12		3	3	3	3	3	3	3		3	4	5	5	4	4	5	3	5	2	3	3	5	5	5	5	1	5
17	1	1	2	2	3	3	2	1	1		1		3		5	6	7	8	9		11	12	13	4	3	4	4	4	4	4		3	4	5	5	2	2	5	2	4	2	4	4	5	5	5	5	5	5
16	1	1	2	2	2	4		1	1	3	1					6					11		13	4	4	3	4	4	4	4		3	4	5	4	4	5	3	3	5	2	4	4	5	5	5	5	2	3
18	2	2	2	2	2	1	4	2	2	2					5	6		8	9			12	13	3	3	4	4	4	3	4		4	4	3	3	4	4	4	2	5	3	2	2	4	4	4	4	4	4
19	1	2	2	2	3	3	4	1	1	3	1		3					8	9		11			3	3	3	4	4	3	4		3	3	4	4	5	5	4	4	5	4	5	3	5	5	4	5	5	4
16	2	2	2	2	3	3		1	1		1	2			5	6	7				11	12	13	3	3	3	2	3	3	3		3	3	5	2	5	4	4	4	4	3	5	5	5	5	3	5	4	2
17	1	2	2	2	3	3		1	1		1	2				6		8	9		11		13	4	4	4	4	4	4	4		4	4	4	4	4	5	4	2	5	4	5	4	5	5	4	5	3	4
16	1	1	2	2	1	1	4	2	2	2	1					6	7	8	9	10	11	12	13	3	4	3	3	4	4	3		3	3	3	2	3	4	2	2	4	3	2	2	4	3	3	3	3	2
18	2	1	2	2	3	3		1	1		1		3							10	11	12	13	3		3	4	3	4	4		3	4	3	2	2	2	5	2	5	2	2	2	5	4	4	4	2	1
16	1	2	2	2	2	3		1	1		1										11	12	13	3	3	3	4	3	3	3		3	3	5	5	5	4	4	2	4	3	4	3	4	4	3	4	4	3
18	2	1	2	2	3	3	4	1	1	3	1		3		5	6			9		11	12	13	4	4	3	4	4	4	4		3	4	4	3	4	4	3	3	5	2	4	3	4	4	3	4	3	2
18	1	2	2	2	3	3	3	1	2	3	1	2	3	4							11		13	4	4	4	4	4	4	4		4	3	5	4	4	5	4	3	5	3	4	4	5	5	4	5	5	4
18	1	2	2	2	3	3	4	1	1	3	1	2	3			6	7	8	9	10	11	12	13	4	4	4	4	4	4	4		3	3	5	3	4	4	4	2	5	5	5	3	5	5	5	5	2	4
19	1	1	3	2	3	3		1	1		1	2		4				8	9	10	11	12	13	3	3	4	4	4	3	4		4	3	3	1	3	4	2	3	5	2	2	2	4	5	4	5	2	3
18	1	1	2	2	3	3		1	1		1		3					8	9	10	11	12		4	4	4	4	4	4	4		4	4	5	2	2	3	3	2	5	2	5	5	4	4	2	2	2	2
16	1	2	2	2	3	3	4	1	1	3	1				5	6	7	8					13	3	3	2	4	4		2		3	3	3	1	3	5	3	2	3	2	2	3	3	5	4	4	2	1
18	2	1	2	2	3	3		1	1				3			6			9				13	4	4	4	4	4	4	4		4	4	5	3	4	4	4	5	5	2	4	3	5	5	5	5	5	5
16	2	3	2	2	2	2		1	1		1				5			8	9		11		13	4	3	4	4	4	3	4		3	4	5	5	4	3	4	1	5	2	3	3	1	5	4	5	1	2
17	1	3	2	2	2	3	4	1	1	1	1	2	3		5	6	7	8	9		11	12		4	3	4	4	4	3	4		4	3	5	2	1	2	4	2	5	2	1	2	5	5	4	5	4	4
18	2	1	2	2	3	3	4	1	1	3			3									12		3	3	3	3	3	3	3		3	3	2	1	3	3	4	3	4	3	2	2	4	5	5	5	3	2
18	2	1	2	2	3	3		1	1						5	6	7	8	9		11			3	2	2	4	3	3	4		4	4	5	5	5	4	5	4	4	5	3	3	5	5	5	5	3	2
19	1	1	2	2	3	3		1	1		1		3									12	13	3	3	4	4	4	4	4		4	4	5	5	3	2	4	2	5	2	3	2	4	5	5	5	2	3
17	2	2	2	2	3	3	4	1	1	3	1		3		5	6				10	11	12	13	3	3	4	4	3	4	4		4	3	5	3	4	5	5	3	5	2	3	3	5	5	5	5	1	1
16	1	1	2	2	3	4	4	1	2	3	1					6			9		11	12		3	3	3	4	4	4	3		3	4	2	2	2	2	5	3	5	3	4	2	5	5	4	5	4	4
18	1	1	2	2	3	3		1	1		1		3					8	9		11	12	13	4	3	4	4	4	4	4		3	4	3	3	4	4	5	2	5	2	4	4	5	4	4	5	3	3
16	1	1	2	2	4	3		1	1		1		3			6			9		11		13	3	3	3	4	4	3	4		4	4	2	1	3	3	3	3	4	2	3	3	4	4	3	3	2	2
17	2	1	2	2	3	3	2	1	1	1		2	3			6		8		10	11	12	13	4	4	4	4	3	3	3		3	3	5	4	4	3	4	2	5	2	5	5	5	4	4	5	4	4
19	1	2	2	2	4	3		1	1		1	2	3			6	7	8	9		11	12	13	4	3	4	4	4	4	4		3	4	5	2	2	2	2	2	2	1	4	3	4	4	3	5	3	2
18	2	3	2	2	3	3		1	1		1	2	3	4	5				9		11	12	13	4	4	4	4	4	4	4		3	4	3	2	2	4	5	3	4	4	3	2	5	5	4	5	2	2
18	1	2	2	2	3	3	4	1	1	3	1		3						9		11			4	3	3	4	4	3	4		3	4	3	3	3	4	2	3	4	3	5	5	5	5	4	5	2	3
18	1	1	2	2	3	3		1	1		1				5	6		8	9	10	11			4	3	4	4	4	3	3		3	4	5	5	5	4	4	5	5	3	5	5	5	4	5	5	2	3
16	1	2	2	2	2	2		2	2		1				5	6	7	8	9		11		13	3	3	4	4	3	4	3		4	4	4	2	4	3	4	2	5	2	2	3	5	5	4	5	3	3
17	1	2	2	2	3	2	4	1	1	3	1										11		13	3	3	4	4	3	3	4		4	4	5	4	4	5	4	1	5	2	4	3	5	5	5	5	3	3
18	1	2	2	2	3	3		1	1							6	7	8		10	11			4	4	4	4	4	4	4		4	4	2	1	1	1	1	1	1	1	1	1	1	1	1	1	1	1
18	1	1	2	2	3	3	3	1	1	3	1		3			6				10				3	3	3	4	4	3	4		3	4	4	3	5	5	5	3	5	2	3	2	5	5	5	5	5	5
18	1	1	2	2	3	3	3	1	1	1	1		3											3	3	3	4	4	3	3		3	3	4	3	4	4	3	2	5	4	3	3	4	4	4	4	2	4
17	1	1	2	2	3	3		1	1		1					6	7		9		11		13	4	4	3	4	4	3	4		3	4	4	3	4	4	3	2	5	4	4	3	5	5	5	5	4	5
17	1	1	2	2	3	3	4	1	1	3	1				5	6	7	8	9				13	3	3	3	4	3	3	3		3	3	5	3	2	4	5	4	3	2	1	1	5	5	4	5	2	3
18	2	1	2	1	3	3	4	1	1						5						11	12	13	3	4	4	4	3	3	3		4	4	5	4	4	5	5	5	5	4	4	4	5	5	5	5	1	4
17	2	1	2	2	3	3		1	1		1		3								11	12		3	2	2	3	3	3	3		2	3	2	2	5	5	4	5	5	5	5	4	5	4	4	5	2	3
19	2	2	2	2	3	3		1	1		1	2			5				9		11			3	4	4	4	4	4	4		4	3	4	4	4	5	3	2	3	3	5	5	5	5	5	5	1	4
16	1	3	2	2	2	2	2	1	1	2	1	2	3						9		11	12		4	4	4	4	4	4	4		4	3	4	4	4	4	5	2	4	4	4	5	5	5	5	5	4	5
19	1	3	2	2	3	3		1	1		1	2	3	4			7	8	9	10	11	12	13	3	2	3	4	4	4	4		3	4	5	4	4	4	3	3	5	4	4	3	5	5	4	4	4	3
17	1	2	3	2	3	3	4	1	1	3	1									10	11		13	4	4	4	4	4	4	4		4	4	3	3	3	3	4	2	4	2	3	3	5	5	3	5	5	5
18	1	1	2	2	3	2	3	1	1	1	1	2	3			6		8	9		11	12	13	3	3	4	4	3	3	3		3	4	5	4	2	4	2	3	2	4	5	5	5	5	5	5	4	4
18	1	2	2	2	3	3	3	1	1	1	1	2	3						9	10	11		13	3	3	2	4	3	3	3		2	3	5	3	4	3	4	1	2	2	2	2	5	5	4	5	1	3
16	2	1	2	2	2	2	4	1	1	3	1		3										13	2	1	3	4	2	3	4		3	3	3	3	2	2	5	3	4	4	5	5	5	5	5	5	3	3
17	1	2	2	2	2	2	4	1	1	3	1		3								11			3	3	3	3	3	3	3		3	3	2	1	3	4	3	3	4	4	3	3	5	5	4	4	4	4
19	1	1	2	2	3	3	3	1	2	3	1		3					8	9	10	11	12	13	4	4	4	4	4	4	4		3	4	3	2	4	5	3	3	4	5	3	3	5	5	2	5	2	4
16	1	1	2	2	3	3	3	1	1	3											11			3	3	3	4	3	3	4		3	4	5	4	4	4	4	3	5	4	4	4	4	4	4	4	4	4
17	1	1	2	2	3	3	3		2	1	1	2		4		6	7	8		10	11	12		3	3	3	4	4	3	4		3	3	5	4	4	3	4	3	5	3	3	3	5	4	4	5	2	4
18	1	1	2	2	3	3		1	1	1	1						7				11	12	13	3	4	3	3	3	3	3			3	3	2	3	3	5	2	5	2	1	2	5	5	5	5	3	4
17	1	1	2	2	3	2		1	1		1	2			5	6	7				11	12	13	4	3	4	4	4	4	4		4	4	3	3	3	4	4	1	4	2	4	4	5	4	3	5	4	4
16	2	1	2	1	3	3		1	1		1		3	4				8			11	12	13	4	3	4	4	4	4	4		3	4	5	4	4	4	4	2	5	2	4	4	4	5	5	5	4	3
16	1	1	2	2	3	3		1	1		1				5	6	7	8			11	12		3	3	3	3	3	4	3		2	3	3	2	3	3	5	2	5	2	3	3	5	4	2	4	3	2
18	1	1	2	2	3	3	3	1	1	2	1							8	9		11		13	4	4		3	3	3	3		3	3	3	2	4	2	4	2	2	2	4	1	5	4	3	4	3	1
19	1	1	3	2	3	3		1	1		1		3			6	7	8	9		11			4	4	3	4	4	3	4		3	4	2	2	5	3	4	3	5	2	5	5	5	5	3	5	3	4
16	2	1	2	2	3	3	4	1	1	3	1	2	3								11		13	4	3									3	1	2	1	5	2	5	1	5	5	5	5	5	5	5	5
18	1	1	2	2	3	3	4	1	1	3	1	2					7		9		11	12	13	3	3	3	4	4	4	4		3	3	5	2	2	2	5	2	4	2	2	2	5	5	4	5	4	3
17	2	1	2	2	3	3	4	2	1	3	1		3		5	6		8	9		11	12	13	4	4	3	4	4	4	4		3	4	3	3	4	3	4	4	5	2	3	3	3	4	3	4	2	3
17	1	1	2	2	2	3	3	1	1	2	1		3				7	8			11	12		3	3	4	4	4	4	4		3	3	4	3	4	4	4	3	5	3	3	3	5	5	5	5	5	3
16	1	1	2	2	3	4	4	1	1	1	1		3			6					11			3	2	3	4	3	4	4		3	2	1	2	3	5	4	3	4	4	5	4	5	5	5	5	4	2
17	2	3	2	2	3	3	3	1	1		1		3								11	12		4	4	3	4	3	3	4		3	3	2	3	4	4	3	2	5	3	2	2	4	5	5	4	1	5
16	2	1	2	2	4	4	4	1	1	1	1		3							10				4	4	4	4	4	4	4		4	4	1	1	2	2	4	5	5	4	5	5	5	5	3	5	3	1
17	1	1	2	2	3	3		1	1		1		3		5									4	4	4	3	4	4	4		4	4	4	2	5	5	4	2	5	5	3	3	5	5	3	5	3	3
18	2	1	2	2	3	3		1	1		1			4	5						11		13	3	3	3	4	4	3	3		2	3	4	3	3	4	4	3	4	3	3	3	4	5	5	4	2	3
16	1	1	2	2	2	3		1	1		1				5	6	7	8			11	12	13	4	3	4	4	4	4	4		4	4	3	3	3	5	5	2	5	2	3	3	5	5	4	5	5	4
16	1	1	2	1	4	4	4	1	1	1	1	2	3								11		13	3	3	3	4	2	4	4		3	4	2	1	1	1	3	3	5	1	2	2	5	5	5	5	3	3
19	1	1	2	2	3	4	4	1	1	3	1							8	9		11		13	3	3	4	4	4	4	4		3	4	3	2	4	4	4	2	5	2	5	5	5	5	4	5	3	3
18	1	1	3	2	3	3	4				1	2	3		5	6	7	8	9	10	11	12	13	4	4	4	4	4	4	4		4	4	2	1	2	1	4	1	4	1	2	1	5	5	3	5	5	5
19	2	1	2	2	4	4	4	1	1	1	1	2	3	4	5	6		8	9	10	11	12	13	2	4	4	4	4	4	4		4	4	3	2	3	2	4	2	5	5	1	1	5	5	4	3	3	2
18	1	2	2	2	3	2	2	1	1	1	1		3			6	7	8	9		11	12	13	3	3	3	3	3	3	3		3	4	4	2	4	4	5	2	4	3	2	1	5	4	4	3	5	4
16	2	1	2	2	2	2	4	2	1	3	1	2	3			6	7	8	9	10	11	12	13	4	3	3	4	4	4	4		3	4	3	3	3	3	5	5	4	2	2	2	5	5	5	5	2	3
17	1	1	2	3	3	2	3	1	1	1	1		3		5	6	7	8	9		11	12	13	4	4	4	4	4	4	4		4	4	5	5	4	3	4	4	3	5	2	2	5	5	5	5	3	4
18	2	3	2	2	3	3	3	1	1	1	1								9		11	12	13	3	4	3	4	4	3	4		3	4	5	4	4	3	5	3	5	4	4	3	5	4	4	5	4	4
18	1	1	2	2	3	3		1	1		1		3			6					11	12	13	1	4	4	4	4	4	4		3	4	4	4	4	4	4	2	5	2	3	3	4	5	4	5	5	5
18	2	2	2	2	3	3	3	1	1	1	1				5						11	12		3	4	4	4	3	3	4		3	4	4	3	5	5	5	4	5	4	3	3	4	4	3	4	3	3
16	1	1	2	2	3	2	2	1	1	1	1	2	3						9		11	12	13	3	3	3	4	4	4	4		4	4	5	2	4	5	2	2	5	3	3	2	5	5	5	5	3	4
16	1	1	2	2	4		4	2	2	2	1		3		5	6	7	8			11			4	3	2	3	3	3	3		3	3	3	1	4	3	5	5	4	1	3	3	4	4	4	4	4	4
18	2	1	3	1	2	2	4	2	1	3	1				5	6	7	8	9	10	11	12	13	3	2	4	4	3	3	4		3	3	4	4	3	5	5	5	5	5	4	2	5	5	5	5	2	4
17	1	3	2	2	3	3	4	1	1	3						6		8	9		11	12	13	3	3	3	4	3	4	4		2	3	5	4	4	4	3	4	4	2	4	3	5	5	4	5	3	3
18	1	3	2	2	2	2		1			1		3					8			11	12	13	3	3	3	4	3	4	4		4	4	4	3	5	5	1	2	5	1	3	4	5		5	5	2	4
19	1	1	2	3	4	2	4	3	3	3	1	2	3						9		11		13	4	3	3	4	4	4	4		3	4	5	5	5	4	5	4	5	2	3	3	5	5	5	5	1	4
17	2	2	2	2	3	3	4	1	1	3						6			9			12		3	3	3	4	3	4	4		4	4	5	4	5	5	4	4	5	4	3	3	4	4	1	4	3	1
19	1	1	2	2	3	3		1	1		1	2	3	4		6			9		11	12	13	4	4	4	4	4	4	4		3	3	5	5	5	5	2	3	5	1	3	4	5	5	3	5	4	3
18	1	1	2	2	4	4	4	2	1	3	1		3			6			9	10	11	12		3	3	3	4	3	3	3		3	3	4	2	2	2	5	1	4	1	3	2	5	5	5	5	5	5
16	2	1	2	2	3	3	3	1	1	1	1	2				6		8	9		11	12	13	4	3	4	4	4	3	4		4	4	5	4	4	4	3	3	5	2	4	3	4	4	3	5	4	4
16	2	3	2	2	4	4	4	1	1	1	1													3	3	4	3	3	4	4		4	4	2	3	5	4	2	5	5	4	4	4	4	5	1	4	4	1
19	2	3	2	2	3	3	4	1	1	3	1	2	3				7		9		11		13	4	4	3	4	4	3	3		3	4	5	4	4	4	3	1	5	1	4	4	5	5	4	5	3	3
16	1	2	2	2	3	2		1	1		1	2					7				11	12	13	4	3	3	3	4	4	4		3	4	5	5	5	5	3	4	4	3	2	2	5	5	5	5	1	3
18	1	1	2	2	3	1	4	1	2	3	1		3			6					11	12		4	3	4	4	4	3	4		3	4	5	3	4	3	3	2	2	3	4	3	5	5	4	5	4	5
19	2	1	2	2	3	3	3	1	1	3	1		3		5	6					11	12	13	4	4	4	4	4		4		3	4	3	4	5	5	3	2	4	2	5	5	5	5	4	5	4	2
17	1	3	2	2	3	3	4	1	1	3	1		3						9		11			4	4	4	4	4	4	4		4	4	5	2	3	3	5	2	4	1	2	3	5	5	5	5	5	5
19	2	1	2	2	3	3	4	1	1	3	1					6		8		10	11	12	13	3	3	3	4	3	3	4		3	3	5	3	2	4	3	3	5	4	2	2	4	4	3	4	2	1
16	1	2	2	2	2	3	4	1	1		1	2				6	7	8	9		11	12	13	3	4	3	4	4	4	4		2	2	2	2		2	5	3	5	1	4	4	5	5	5	5	5	5
17	1	3	2	2	2	3	4	1	1		1		3			6	7	8	9		11	12	13	3	4	4	4	4	4	4		4	4	4	3	3	4	4	2	4	1	5	5	4	4	4	4	2	4
19	1	1	2	2	3	3	4	1	1	3	1	2	3							10	11	12		3	3	2	4	3	3	3		3	3	5	4	5	5	3	4	4	4	4	3	4	5	5	5	1	3
17	1	3	2	2	4	4	4	1	1		1	2						8	9	10	11			3	4	4	4	4	4	4		3	3	5	3	4	3	4	2	5	2	3	3	5	5	5	5	3	4
19	1	2	2	2	3	2		1	1		1		3		5	6			9		11	12	13	4	4	3	4	3	4	4		3	4	5	4	4	3	4	2	4	2	4	4	5	5	4	5	3	3
16	1	1	2	2	3	2		1	1		1			4		6					11			4	4	4	4	4	4	4		4	4	4	3	3	4	5	5	5	2	4	4	5	5	5	5	5	4
18	1	3	2	3	3	3	4	1	1	3	1	2				6	7	8	9	10	11	12	13	3	3	4	4	4	4	4		3	3	3	2	4	5	5	4	5	5	4	4	5	5	5	5	3	4
18	1	3	2	2	2	2	4	1	1	3	1				5	6		8	9		11			4	2	2	4	4	2	3		2	3	4	4	4	4	4	4	5	2	4	4	4	5	5	5	3	2
17	1	1	2	2	3	3	3	2	1	1	1		3			6	7	8	9	10	11	12	13	4	3	4	4	4	4	4		4	4	3	1	3	4	5	2	5	1	5	5	5	5	2	5	5	5
18	1	2	2	2	3	2	3	1	1	3	1		3								11			4	3	3	4	4	3	4		3	3	5	4	4	4	4	4	5	3	4	4	5	5	5	5	1	3
17	2	1	2	2	3	3	4	1	1	3	1		3								11		13	1	4	4	4	4	4	4		4	4	5	5	5	5	3	2	5	3	3	3	5	5	5	5	3	3
19	1	1	2	1	3	3		1	1		1		3			6			9		11	12	13	4	3	3	3	4	3	3		3	3	4	3	2	3	5	1	5	3	1	1	5	5	5	5	5	4
16	2	2	2	2	3	3	4	2	1	3	1				5				9		11	12	13	4	4	4	4	4	4	3		3	3	5	3	5	4	4	2	4	1	3	4	5	5	3	5	4	3
16		1	2	2	3			1			1									10	11		13	3	3	3	4	4	4	3		3	3	3	3	4	4	4	4	5	3	2	2	5	5	4	5	5	3
17	2	2	2	2	3	3		1	1		1													3	4	4	4	4	4	3		3	4	3	2	4	4	3	4	5	2	3	5	4	4	3	5	2	4
16	2	2	2	2	3	3	3	1	1	3	1	2		4	5	6	7	8	9		11	12	13	4	4	3	4	4	4	4		3	4	5	2	4	3	5	4	5	1	3	2	5	5	2	2	2	2
18	2	2	2	1	3	3	4	1	1	3	1	2		4	5			8	9	10	11		13	3	3	3	3	3	3	4		2	4	5	4	5	4	4	2	4	3	3	3	3	4	3	3	2	1
19	1	2	2	2	2	3	4	1	1	3			3			6	7	8	9		11	12		4	3	3	4	4	4	4		3	4	5	4	4	3	5	3	5	3	4	4	4	5	4	5	2	3
18	1	2	2	2	3	3	4	1	1	3	1		3			6			9			12		4	3	2	4	4	4	4		3	4	5	4	4	5	4	3	5	3	3	4	4	4	4	5	3	3
17	1	3	2	2	3	3		1	1		1	2	3						9		11			3	3	2	4	3	3	4		2	3	5	4	4	4	2	1	5	1	4	3	4	5	5	5	4	2
18	1	2	3	2	3	3	4	1	1	3	1		3			6	7	8	9					4	4	3	4	4	3	4		3	3	3	3	3	4	4	2	4	5	3	3	4	4	3	4	4	4
19	2	1	2	2	3	3	4	1	1	3	1				5	6		8			11	12	13	4	4	4	4	4	4	4		3	4	5	4	4	4	3	2	5	2	5	5	5	5	4	5	5	4
16	1	1	2	2	1	3	4	1	1	3	1	2			5	6	7	8	9	10	11	12	13	4	4	4	3	4	4	4		4	4	5	3	4	4	4	4	5	5	5	5	5	5	3	5	5	5
17	1	1	2	2	3	3	4	1	1	3	1		3								11			4	4	3	4	4	4	4		3	4	4	4	2	3	4	4	5	2	3	3	5	5	5	5	1	4
17	1	3	2	2	3	3		1	1		1					6		8			11	12	13	4	3	3	4	4	4	4		4	4	2	1	4	4	3	2	5	3	3	3	5	5	5	5	1	4
19	1	1	2	2	3	3		1	1		1	2	3			6	7	8	9		11	12		3	2	3	4	4	4	4		2	3	4	2	2	4	4	2	5	1	3	4	5	5	5	5	1	3
17	1	1	2	2	3	1	3	1	1	3	1		3								11			3	3	3	3	3	3	2		3	3	4	3	5	5	2	1	5	4	3	2	3	5	4	4	1	1
18	1	1	2	2	3	3		1	1		1		3			6			9		11	12		4	3	3	4	3	3	4		3	3	5	3	4	4	2	1	4	1	4	4	5	5	5	5	2	4
16	1	3	2	2	3	3		1	1		1		3		5	6		8	9	10	11	12	13	4	4	4	4	4	4	4		4	4	5	4	4	4	3	2	5	2	3	3	5	5	5	5	5	4
19	2	2	2	1	3	3	3	1	1	1	1							8	9		11	12		4	4	4	4	4	4	4		3	4	4	3	4	5	2	2	5	3	5	5	5	5	5	5	1	3
16	2	1	2	2	3	2	4	1	1	3	1	2			5	6	7	8	9		11	12	13	4	4	4	4	4	3	4		4	4	5	5	5	5	2	2	4	2	4	5	5	5	4	5	4	5
18	2	1	2	2	3	3		1	1		1	2	3			6		8	9		11	12		3	4	3	4	4	4	3		3	4	3	2	3	3	5	3	5	3	5	5	4	5	2	4	2	2
18	2	1	2	2	3	3	3	2	1	1		2	3			6			9		11	12		3	4	4	4	4	4	3		3	3	3	2	4	4	3	4	5	3	2	2	5	5	4	5	5	4
18	1	2	2	2	3	3		1	1											10	11		13	3	3	3	4	3	3	4		3	4	5	3	2	2	5	2	3	2	2	1	5	5	5	5	4	3
18	1	1	2	2	4	3	3	2	1	1	1								9		11	12	13	3	3	3	4	3	3	3		3	3	3	2	1	1	5	2	2	2	1	1	4	4	2	4	2	4
17	2	2	2	2	3	3	3	1	1	1	1	2	3	4	5	6	7	8	9	10	11	12	13	4	3	3	4	4	4	4		4	4	4	3	5	4	3	1	4	2	4	5	5	5	5	5	3	5
16	1	1	2	2	3	3		1	1		1	2		4	5	6		8	9		11	12	13	3	2	3	4	4	4	3		3	3	4	3	3	2	4	3	4	4	4	3	5	5	4	5	5	3
18	2	2	2	2	4	4	4	1	2	3	1	2	3		5	6		8	9		11	12	13	4	4	4	4	4	4	4		4	4	5	4	4	5	4	3	3	5	5	5	5	5	3	5	2	4
17	1	2	2	2	3	3		1	1		1	2							9		11			3	3	3	3	3	3	3		3	3	2	2	3	3	3	2	3	2	3	4	4	4	3	4	3	2
16	1	2	2	2	3	3	4	2	1	3	1		3			6	7							3	3	1	4	2	3	3		3	2	1	2	4	4	5	3	5	3	2	2	5	5	3	5	5	5
17	1	1	3	2	3	3	4	1	1	3	1		3			6					11	12	13	4	3	2	4	4	4	4		4	4	3	1	3	4	4	1	5	2	1	1	5	5	4	5	5	3
16	1	1	2	2	3	3	3	1	1	2				4	5				9		11			3	3	3	3	4	3	4		4	4	3	2	2	2	5	3	4	1	5	5	5	5	5	5	2	2
16	2	2	2	2	2	2		2	1										9		11	12	13	3	3	2	3	4	3	4		3	4	5	4	5	4	3	3	4	3	3	3	5	5	5	5	3	4
16	2	1	2	2	3	3	4	1	1	3	1									10	11	12	13	3	4	3	3	3	3	4		3	4	5	5	2	2	5	2	5	3	2	2	5	5	4	5	3	2
16	2	1	2	1	3	3	4	2	1	3	1				5					10	11	12	13	3	3	3	3	3	3	3		3	3	5	5	4	4	3	2	4	2	4	4	4	4	4	4	4	4
16	1	1	2	2	3	3	4	1	1	3	1	2						8	9		11	12	13	3	3	2	4	4	4	3		2	3	5	3	4	5	4	3	4	2	4	4	5	5	4	4	2	4
19	1	1	2	2	3	3		1	1		1	2		4		6	7	8	9		11	12	13	4	3	3	3	3	3	3		2	3	2	1	3	4	3	2	3	2	3	3	4	5	3	4	4	3
18	1	1	3	2	3	2		1	1		1					6	7							3	3	3	4	3	4	4		3	3	3	2	3	3	3	2	2	2	2	2	4	4	4	4	2	4
17	1	2	2	2	3	3	4	1	2	3	1		3								11			3	3	4	4	3	4	3		3	4	4	4	4	3	2	3	5	2	3	4	5	5	4	5	1	5
	2	1	2	2	2	2					1	2	3			6				10	11	12	13	3	4	3	4	4	4	4		3	4	4	2	5	5	3	2	4	2	3	4	5	5	5	5	5	5
17	2	3	2	2	3	3	4	1	1	3	1	2		4	5				9		11	12	13	4	4	3	4	4	4	4		4	3	3	3	4	3	5	3	5	3	3	2	4	4	3	5	4	2
18	1	1	2	2	3	3	4	1	1	3									9		11		13	4	4	4	4	4	4	4		4	4	3	1	2	2	3	2	4	3	3	3	5	5	3	5	3	2
19	1	1	2	2	3	3		1	1		1		3						9		11	12		4	4	4	4	4	4	4		4	4	5	3	4	4	5	2	5	3	3	3	4	4	4	4	1	4
19	1	1	2	2	2	3		2	1		1		3			6		8	9					4	4	3	4	4	4	4		3	4	3	2	3	2	4	3	2	2	2	2	4	4	4	5	4	3
19	1	3	2	2	3	2	4	1	1	1	1	2	3			6			9		11			4	4	4	4	4	4	4		3	4	3	2	2	1	4	4	5	2	4	5	5	5	5	5	1	4
19	2	1	2	2	3	2	4	1	1	3	1	2			5	6		8			11	12	13	4	4	3	4	3	3	4		3	3	5	1	3	1	5	3	5	2	1	1	5	5	2	5	4	3
19	2	2	2	2	4	2	2	2	2	2	1							8		10	11	12		3	4	3	4	3	4	4		3	3	2	3	4	4	5	4	5	1	3	3	5	5	5	5	3	5
18	1	1	2	3	2	3	4	1	1	3	1	2	3			6	7	8	9		11	12	13	3	4	3	4	4	3	4		3	4	2	2	2	4	2	2	5	3	4	3	4	5	4	5	4	4
18	1	1	2	2	3	3	4	2	1	3	1		3					8	9		11		13	4	4	3	4	3	4	4		3	3	1	3	4	5	5	1	5	1	5	5	5	5	5	5	5	5
18	1	1	2	2	3	3	4	1	1	3	1		3	4		6					11			3	3	3	4	4	4	3		3	3	4	3	3	4	2	1	4	2	2	4	5	4	4	5	4	5
17	1	1	2	2	3	3	4	1	2	3											11	12		3	3	3	4	3	3	3		3	3	4	2	1	2	5	1	3	1	1	1	4	5	4	5	4	4
18	1	1	2	2	3	3		1	1		1	2	3								11	12		4	4	4	4	4	4	4		4	4	3	3	3	4	3	2	5	3	4	3	5	5	4	5	1	3
16	2	1	2	2	3	3	4	1	1	3	1	2	3		5					10	11		13	4	4	4	4	4	4	4		4	4	1	1	1	1	5	1	5	1	3	4	5	5	5	5	5	5
16	1	2	2	2	3	3		1	1									8	9	10	11	12		3	3	3	4	4	3	3		3	4	5	4	4	4	4	2	5	2	4	3	4	3	4	5	3	2
18	2	1	2	2	4	4	4	1	1	3	1	2	3	4	5	6	7	8	9	10	11	12	13	3	3	3	3	3	3	3		4	4	5	3	2	2	5	5	5	5	5	5	5	5	4	4	3	1
16	1	1	2	2	3	3	3	2	1	3	1	2	3											4	4	4	4	4	4	4		4	4	3	3	4	4	3	2	5	1	3	3	4	5	4	5	5	5
17	2	1	2	2	3	3	4	2	2	3					5						11	12	13	3	3	4	3	3	4	4		4	3	5	3	5	5	2	2	5	3	1	2	4	5	5	5	4	4
17	1	1	3	2	2	2	3	1	1	1	1		3		5	6			9	10	11			4	4	4	4	3	3	4		3	3	1	1	4	5	2	2	3	3	1	1	5	5	5	5	1	3
19	1	1	2	2	3	3		1	1		1	2				6	7	8	9		11	12		3	3	3	3	3	3	3		3	3	5	5	5	5	5	3	5	5	4	4	5	5	5	5	4	3
16	1	2	2	3	3	3	4	1	1	3	1	2	3	4	5	6	7	8	9	10	11	12	13	4	4	4	3	4	4	4		3	4	5	5	3	4	3	4	4	4	1	1	5	5	5	5	4	5
16	1	1	2	2	3	3	3	2	1	1			3							10	11			3	3	3	4	3	3	3		3	3	4	4	2	3	4	1	3	2	3	2	5	5	5	5	5	4
18	1	1	2	2	2	2	4	1	2		1										11			3	3	1	4	4	4	3		3	4	4	5	4	4	3	2	5	2	3	4	5	5	5	5	5	5
18	2	1	2	2	3	3	3	1	2	3	1		3											3	4	4	3	4	4	3		3	3	2	2	3	3	5	2	4	2			5	4	4	4	5	4
18	1	3	2	2	2	2		1	1		1		3		5			8	9		11			3	3	3	4	3	4	4		3	3	3	3	2	3	2	3	3	1			5	5	5	5	2	2
17	2	1	2	2	3	3		1	1				3						9		11			3	3	4	4	4	4	3		2	3	4	3	4	5	5	2	5	2	2	3	5	5	4	4	3	2
16	1	1	3	2	2	3		1	1		1										11	12	13	2	2	2	4	3	3	4		3	4	3	3	4	4	2	1	5	2	3	3	5	4	4	4	5	5
19	1	1	3	2	3	3	3	1	1	1	1		3			6		8			11			4	3	3	3	4	4	3		3	4	5	3	4	5	3	3	5	3	3	3	4	4	4	4	1	3
19	1	1	2	2	3	3	1	1	1	3	1	2	3		5				9	10	11	12	13	4	4	4	4	4	4	4		3	4	5	3	3	4	2	3	5	3	5	5	5	5	5	5	1	5
18	1	1	2	2	2	2	2	1	1	1	1	2	3		5	6		8	9		11	12	13	3	2	4	3	3	3	4		2	3	1	1	2	2	2	1	4	2	3	2	2	4	3	4	3	3
17	1	1	2	2	3	3		1	1		1		3			6			9		11			3	2	2	3	4	3	4		3	4	3	2	4	2	2	1	5	2	3	3	5	5	3	3	2	1
18	1	1	2	2	3	3	4	1	1	3	1		3						9	10	11		13	4	4	4	4	4	4	4		3	3	3	3	3	4	3	2	4	2	3	2	4	5	4	5	3	3
16	1	3	2	2	3	3	4	1	1	3	1				5		7				11		13	4	4	4	4	4	4	4		3	4	5	2	4	3	5	1	5	2	4	4	4	4	3	4	3	3
16	1	1	2	2	3	1		1	1				3			6			9					2	1	1	3	4	4	4		2	3	3	2	2	2	4	2	4	2	3	3	4	5	3	5	2	4
17	1	1	2	3	3	3	4	1	1	3	1	2	3	4	5	6		8	9		11	12	13	4	4	4	4	4	4	3		4	4	5	4	4	4	3	4	5	3	5	5	5	5	5	5	5	5
17	2	1	2	2	3	3	4	1	1	3	1	2	3							10	11		13	3	3	2	3	3	3	3		3	3	3	4	3	4	3	1	3	1	3	2	3	4	3	4	2	4
19	1	1	2	2	2	3	4	1	1	3	1					6				10	11			3	3	2	4	2	4	2		1	3	4	1	1	1	3	1	5	1	2	1	5	5	5	5	5	5
18	1	2	2	2	3	3	3	1	1	1	1		3			6	7	8	9	10	11	12	13	3	4	3	4	4	3	3		2	3	3	2	3	5	2	2	3	3	2	1	5	5	3	5	3	4
16	1	2	2	2	3	2	4	1	1	3	1							8			11	12	13	4	4	4	4	4	4	4		3	4	5	3	4	3	4	1	3	2	5	5	5	5	4	5	3	3
17	1	1	2	2	3	3	2	1	1		1	2	3	4		6					11		13	3		3	3	3	3	3		4	4	4	3	4	5	4	3	5	5	5	5	5	4	4	5	4	4
17	1	1	2	2	3	3	4	2	2	3	1		3			6	7	8	9		11	12	13	3	4	3	4	4	4	4		2	4	5	4	4	5	5	3	5	2	2	3	4	5	4	5	4	3
18	1	2	2	2	3	2	3	1	2	3	1				5	6		8	9	10	11	12	13	3	3	2	4	4	4	4		3	3	5	3	4	4	4	3	5	4	3	2	4	5	5	5	2	4
18	1	3	2	2	3	3	4	1	1	1	1		3		5				9		11		13	4	4	4	4	4	4	4		4	4	2	2	5	3	3	2	5	1	5	5	5	5	5	5	5	5
19	2	1	2	2	4	2	4	1	1	3			3								11	12	13	2	3	3	4	3	3	4		4	3	5	5	3	3	5	2	5	2	2	2	4	3	5	4	1	4
17	2	2	2	2	3	3	3	1	1	1	1		3											3	4	3	3	2	3	1		2	2	3	2	2	1	5	2	4	3	3	3	4	3	2	3	4	4
16	2	1	2	2	3	3	4	1	1				3		5	6					11	12		3	3	4	3	4	4	4		3	4	3	3	4	4	4	3	5	3	3	2	4	4	3	4	4	3
17	1	1	2	2	3	3		1	1		1		3								11		13	3	3	4	4	4	4	4		4	3	4	3	4	4	3	3	5	4	3	3	5	5	5	5	1	4
18	1	3	2	2	3	3	2	1	1	3	1								9		11		13	4	4	3	4	4	4	4		3	4	5	4	4	4	3	3	3	2	4	5	5	5	5	5	1	4
18	1	3	2	2	3	2	4	1	1	3	1					6		8	9		11			3	3	3	4	4	3	4		4	4	5	4	4	4	5	1	5	2	2	1	4	5	5	5	1	2
17	2	1	2	2	3	3	3	1	1	1	1	2									11		13	4	3	4	4	4	4	4		4	4	5	4	4	4	3	3	3	4	3	3	5	5	3	5	3	5
19	1	3	2	2	2	2	4	1	1		1	2	3		5	6		8	9		11		13	4	4	4	4	4	4	4		4	4	5	5	4	4	4	2	5	2	5	5	5	5	5	5	1	5
16	2	1	2	2	3	3	3	1	1	1	1							8			11	12		3	4	3	4	4	4	4		3	4	5	4	5	4	4	3	4	3	4	4	5	5	4	5	3	4
17	2	1	2	2	3	2	4	1	1		1				5			8			11			4	4	3	4	4	4	4		4	4	3	2	4	4	4	3	4	4	4	4	5	5	5	5	4	4
16	2	1	2	2	4	3	4	1	1	3	1					6								4	3	4	4	4	4	4		3	4	4	4	5	3	5	1	5	1	5	5	5	5	5	5	2	5
17	2	1	2	2	3	2		1	1				3		5	6	7	8	9		11			3	2	3	3	3	3	3		3	3	4	3	5	5	5	2	5	3	3	3	5	5	5	5	1	4
16	1	1	2	2	3	3	3	1	1	1	1					6	7				11	12		3	3	3	3	4	3	3		2	2	4	3	4	4	2	2	5	4	4	3	4	4	4	5	3	3
16	1	1	2	2	3	3	4	1	1	3	1	2	3											3	3	3	3	3	3	3		3	3	3	2	3	2	5	2	4	3	3	4	5	5	5	5	5	5
17	1	1	2	2	3	3	4	1	1	3	1	2	3								11			3	3	4	4	4	4	4		3	3	2	2	3	5	3	4	5	4	3	3	5	5	5	5	1	4
19	1	1	2	2	3	3	4	1	1	3	1	2	3								11			3	2	3	3	2	2	4		3	4	2	1	2	4	3	2	3	3	3	2	5	5	3	5	2	3
17	1	2	2	2	3	3	4	1	1	3			3						9		11	12		4	4	3	3	4	4	4		4	4	4	3	3	3	4	3	3	4	4	4	5	5	4	5	2	2
17	1	1	2	2	2	3	2	1	1	1	1		3			6					11	12		4	3	3	4	4	4	4		3	4	2	1	3	3	4	2	3	2	1	1	5	5	5	5	1	4
17	1	1	2	2	3	2	4	1	1	3	1							8			11	12	13	3	4	3	3	4	4	4		4	4	4	2	3	2	3	4	5	3	3	4	5	5	4	4	4	5
16	1	1	2	2	3	3		2	2		1		3		5	6	7	8	9			12	13	3	3	4	4	4	4	3		3	3	3	2	3	2	5	1	2	1	4	4	5	5	5	5	1	5
16	1	1	2	2	3	3		1	1		1				5	6		8	9		11		13	4	3	3	4	3	3	4		3	3	4	3	4	4	4	3	5	1	4	5	5	5	5	5	3	5
18	2	2	2	2	3	3	3	1	2	2	1				5	6		8			11			4	4	4	4	4	4	4		4	4	5	4	4	4	5	3	5	3	5	4	5	5	5	5	3	4
17	1	1	2	2	4	4	4	1	1	1	1					6					11	12	13	3	3	3	4	4	4	4		3	4	4	4	3	4	4	4	5	5	3	4	4	5	3	5	2	4
19	1	3	2	2	2	2	4	1	1	3	1	2	3			6	7	8	9		11	12	13	4	4	4	4	4	4	4		3	4	5	4	4	4	5	2	5	1	5	3	5	5	5	4	5	4
19	1	1	2	2	3	3		1	1		1	2	3	4	5	6		8	9		11			4	4	4	4	4	4	4		4	4	5	4	4	5	4	3	5	2			5	5	5	5	2	5
16	1	1	3	2	3	3		1	1		1	2	3	4	5	6	7	8	9	10	11	12	13	4	4	4	4	4	4	4		4	4	3	1	1	3	5	1	5	2	1	2	5	5	5	5	3	3
18	1	1	2	2	3	3	4	1	1	3	1				5	6			9		11	12		2	2	2	4	3	4	4		3	3	4	3	3	3	5	3	5	2	4	4	4	5	5	5	2	3
18	1	1	2	2	3	3		1	1		1	2									11	12		2	3	2	3							3	2	3	4	3	1	4	2	3	2	5	5	3	5	3	4
16	2	1	2	3	3	3	4	1	1	3	1	2			5	6	7	8	9		11	12		3	4	3	3	3	3	3		3	3	5	5	4	4	4	1	5	4	3	3	4	4	4	4	4	4
18	2	1	2	2	3	3		2	2						5				9	10	11	12		4	3	3	4	3	3	4		4	4	3	1	4	5	4	3	5	3	4	2	4	4	4	4	4	3
18	1	1	2	2	4	4	4	1	1	1			3		5						11			3	3	3	3	3	3	3		3	3	1	2	2	5	3	1	4	3	2	2	4	5	3	4	2	1
18	2	1	2	2	3	3		1	1		1										11			3	3	4	4	3	4	4		3	4	2	1	5	5	3	3	5	2	5	5	5	5	5	5	3	1
17	1	1	2	2	3	3	4	1	1	3	1	2				6					11	12	13	3	1	1	4	3	3	4		2	3	4	4	4	5	5	4	5	4	5	5	5	5	4	5	5	4
18	1	1	2	2	3	3	4	1	1	3	1					6			9		11	12	13	2	3	2	3	3	3	3		3	3	1	1	3	4	2	1	5	2	3	3	5	5	5	3	3	5
19	1	1	2	2	3	3		1	1	3	1	2		4	5	6		8	9		11	12		4	4	4	4	4	4	4		4	4	4	3	3	3	3	2	2	5	1	2	5	5	3	5	4	4
19	2	1	2	3	3	3		1	1		1		3	4					9		11	12		3	3	3	4	4	4	4		3	4	5	4	5	4	5	2	5	3			5	5	5	5	4	4
18	1	1	2	2	3	4	4	1	1	3	1					6	7		9		11	12	13	3	4	3	4	3	3	4		2	3	3	2	3	4	4	2	5	1	3	2	5	5	4	4	2	4
17	2	2	2	2	3	3	4	1	1	3	1	2		4							11		13	4	4	3	4	4	3	3		3	4	4	4	4	4	3	4	4	4	4	4	5	5	5	5	2	1
17	2	1	2	2	3	3		1	1		1		3			6			9		11	12	13	3	3	4	4	4	4	4		3	4	4	3	4	5	5	2	5	3	3	3	1	5	5	5	3	5
18	1	1	2	2	3	3	4	1	1	3	1	2	3			6	7	8	9		11	12	13	3	4	3	3	3	3	4		3	2	2	1	4	3	4	2	5	3	3	3	5	5	4	5	3	3
16	2	1	2	2	3	3	3	1	1	1	1										11			3	3	4	4	3	3	4		3	3	5	4	5	5	5	5	5	2	5	4	5	5	2	5	3	5
19	1	2	3	3	2	2	2		1	3	1		3						9		11	12		4	3	3	3	3	3	3		3	3	3	3	4	4	3	2	5	2	3	3	5	5	5	5	2	4
17	1	1	2	2	3	3	3	1	1	2	1	2	3			6	7	8	9	10	11	12	13	3	3	3	4	4	4	4		4	4	5	4	4	4	3	2	5	2	4	3	5	5	4	5	5	4
17	1	2	3	2	3	3		1	1		1		3											3	3	3	4	3	4	3		3	4	5	4	1	1	2	2	4	1	1	1	5	5	5	5	1	5
17	1	1	2	2	3	3		1	1		1					6	7	8	9		11	12		4	4	3	3	4	4	4		4	4	4	4	4	5	3	3	5	4	4	2	4	4	3	5	1	1
17	2	1	2	2	3	2		1	2		1				5		7	8	9		11		13	3	3	4	4	4	4	4		3	4	5	4	4	5	4	2	1	2	3	3	5	5	3	5	4	3
18	1	1	2	2	3	3		1	1		1	2				6	7	8	9		11	12	13	3	4	4	4	4	4	4		3	3	4	3	3	3	4	3	5	3	3	3	5	5	3	5	5	4
18	1	1	2	2	4	4	4	1	1	3	1		3								11		13	3	2	3	4	4	4	4		3	4	3	2	2	3	3	2	5	3	1	2	5	5	4	4	1	4
17	2	1	2	2	3	3	3	1	1	3	1	2	3		5	6					11	12		1	4	3	4	1	4	4		3	4	4	3	5	5	5	5	4	3	3	2	5	1	5	5	5	3
19	2	1	2	2	3	3		1	1		1		3								11			4	3	3	3	2	3	4		3	3	5	2	4	4	4	2	5	2			4	3	2	4	3	2
18	1	1	3	2	3	3		1	1		1	2	3	4	5	6	7	8	9		11	12	13	4	4	3	4	4	3	4		2	2	2	2	3	3	4	1	3	2	3	2	5	5	2	5	1	4
16		1	2	2	3	3		2	1		1				5	6		8			11	12		4	3	3	4	4	4	4		3	4	5	4	4	2	5	3	5	2	4	3	4	5	5	5	3	3
19	2	1	2	2	3	3	4	1	1	3	1				5				9					3	3	4	4	3	3	3		3	3	5	5	5	3	2	2	5	1	2	3	5	4	4	5	4	5
18	1	2	2	2	3	3	4	2	1	3	1		3		5	6	7	8	9		11	12	13	4	4	4	4	4	4	4		3	4	5	4	5	5	5	5	5	2	5	5	5	5	4	5	4	4
18	1	1	2	2	3	3	3	1	1	2	1		3											3	3	4	4	3	4	4		4	4	2	1	2	2	5	1	3	1	1	1	5	5	5	5	5	4
19	1	1	2	2	2	2	4	1	1	3			3						9					4	4	4	4	4	4	3		3	4	3	3		5	4	2	5	3	4	4	5	5	4	5	5	4
16	1	1	2	2	3	3	4	1	2	3	1					6		8			11		13	3	2	3	3	2	4	3		2	3	5	2	3	2	4	2	5	2	3	3	4	5	3	4	3	3
18	1	1	2	2	3	3	3	1	1	1	1										11			4	4	4	4	4	4	4		4	4	5	2	3	3	5	4	5	2	3	2	5	5	5	5	4	4
17	1	2	3	2	3	3		2	1		1	2							9		11	12	13	3	3	4	4	3	4	4		4	3	2	1	4	4	3	2	5	2	3	3	4	4	2	4	3	3
18	1	1	2	2	3	1	2	1	1	1	1		3			6					11			3	3	1	3	3	3	3		3	2	3	2	3	3	5	1	3	2	2	2	4	4	4	3	3	4
17	1	1	2	2	2	3	3		1	3	1		3		5	6			9		11	12	13	4	4	4	4	4	4	4		4	4	5	5	5	4	5	2	5	2	2	2	4	4	4	5	3	4
16	1	1	2	2	3	3	4	2	2	3	1	2	3		5	6	7	8			11	12	13	4	3	4	4	4	4	4		3	3	4	2	2	2	2	1	3	2	2	2	5	5	5	5	5	4
16	1	1	2	2	3	3	4	1	1	3	1	2				6				10	11	12	13	4	4	3	4	4	3	3		3	3		5	4	5	5	3	5	5	5	5	5	5	5	5	1	5
18	1	1	2	2	3	3		1	1		1		3								11	12		3	3	3	4	4	4	4		3	3	3	3	5	4	3	2	4	2	1	1	5	5	5	5	5	5
17	2	1	2	2	3	3	3	1	1	1	1		3								11			3	3	3	4	3	4	4		3	3	2	2	3	2	5	2	4	3	2	2	5	5	5	5	5	5
18	1	3	2	2	3	2	4	1	1	3					5	6	7				11	12	13	4	4	3	3	4	4	4		3	4	3	3	5	4	4	5	3	3	3	5	5	5	4	5	3	2
18	1	2	2	2	3	3	4	1	1	3	1					6					11	12	13	2	3	3	3	3	3	3		3	3	4	3	4	4	4	2	5	2	4	5	5	5	4	5	4	4
18	1	1	2	2	3	3	4	1	1	3	1	2	3			6		8			11	12	13	4	3	3	4	4	4	4		4	4	4	2	4	4	4	5	5	2	4	3	5	5	5	5	3	4
18	2	1	2	2	3	1	4	1	1	3								8	9		11			3	2	2	3	3	2	2		2	2	4	1	5	4	3	5	5	5	1	1	5	5	5	5	1	1
19	2	1	2	2	3	4	4	1	1	1	1	2	3		5	6			9		11		13	3	3	3	3	3	3	3		2	3	3	2	4	4	3	3	3	3	3	4	4	4	3	5	1	4
17	2	2	2	2	3	3		1	1		1	2			5						11	12	13	3	2	3	4	4	2	3		2	3	3	3	4	3	4	4	5	2	4	5	2	5	4	2	2	1
19	2	2	2	2	3	3		1	2		1		3		5	6			9	10	11		13	3	4	4	4	4	4	4		4	4	5	5	4	4	5	4	5	1	5	5	5	5	4	5	2	3
17	1	1	2	2	1	1		1	1		1										11	12		4	4	4	4	4	3	4		4	4	4	2	4	4	4	4	5	2	2	1	5	5	4	5	5	5
19	1	1	2	2	3	3	4	2	2	3	1		3								11			4	4	4	4	4	4	4		4	4	4	3	5	4	4	3	5	4	4	4	1	5	4	5	5	4
18	2	1	2	2	4	4		1	1		1	2	3	4		6					11	12	13	3	3	3	4	3	3	3		2	3	3	3	5	4	5	1	5	2	3	3	5	5	3	5	3	2
17	1	1	2	2	3	2		1	1		1	2	3	4	5	6	7	8	9		11	12	13	4	4	4	4	4	4	4		4	4	5	3	4	3	5	3	5	3	4	4	4	4	4	4	5	5
17	2	1	2	2	2	3	4	2	1	3	1	2	3						9		11	12	13	4	3	4	4	4	4	4		4	4	4	3	3	5	5	1	3	3	1	1			5	5	3	1
16	1	1	2	2	3	3		1	1		1		3			6					11			3	3	4	4	4	3	3		2	3	5	4	4	4	3	2	4	4	5	3	4	4	4	4	3	2
18	1	1	2	2	2	1		1	1				3		5	6						12	13	4	4	4	4	4	4	4		3	4	5	4	4	4	3	2	5	3	4	4	5	5	5	5	3	4
18	1	1	2	2	3	3		1	1								7				11			3	2	4	4	4	4	4		4	4	3	2	4	5	2	3	4	4	1	2	5	5	5	5	2	3
17	2	2	2	2	3	3		1	1		1										11	12		3	3	4	2	4	4	3		4	4	4	4	3	4	4	2	5	4	1	1	5	5	2	5	2	3
18	1	3	2	2	3	3	3	2	2	2									9		11		13	4	4	2	3	3	4	3		2	3	4	4	4	3	4	4	5	1	4	4	4	4	4	4	5	5
16	1	1	2	2	3	3		1	1		1					6	7	8	9		11		13	4	3	3	4	4	4	4		3	4	5	4	4	3	4	3	5	2	5	3	5	5	4	5	1	3
18	1	1	2	2	1	3		1	1							6	7	8	9		11	12	13	3	3	3	4	4	4	4		3	4	4	2	4	3	4	4	5	3	2	2	4	5	4	5	5	3
17	1	1	2	2	3	3	4	1	1	3	1										11		13	3	4	3	4	3	3	4		3	4	2	2	4	4	5	3	5	3	3	2	5	5	4	5	1	3
18	1	1	2	2	3	3	4	1	1	3	1		3			6			9	10	11	12	13	3	3	4	3	4	4	4		3	4	4	3	3	4	2	2	2	2	2	2	4	4	2	3	4	4
19	2	2	2	3	3	2	4	1	1	1					5					10				4	3	3	4	3	3	4		4	4	2	1	4	4	2	2	5	5	4	3	5	5	2	5	3	1
17	1	2	2	2	3	3	4	1	2	3		2	3						9		11		13	4	3	3	4	4	4	4		3	3	3	3	4	5	5	3	5	2	4	4	5	5	4	5	4	3
17	2	1	2	2	3	3	4	1	1	3	1		3								11		13	4	3	3	4	3	4	3		3	3	5	5	5	5	3	4	5	5	5	5	5	4	4	5	5	2
18	1	3	2	2	3	3	3	1	1	1	1	2	3	4			7	8	9		11	12	13	3	3	3	4	4	4	4		3	3	4	3	4	4	3	2	4	3	4	4	4	4	4	4	2	2
18	1	1	3	2	3	3	4	1	1	3	1	2				6					11	12		3	3	3	3	4	3	3		3	4	2	1	3	3	4	2	5	2	3	3	4	5	4	5	2	2
19	1	2	3	2	3	3		1	1		1		3			6			9	10	11		13	4	4	4	4	4	4	4		3	4	5	3	4	3	3	2	5	1	2	2	1	5	4	5	2	1
16	1	1	2	2	3	3		1	1		1		3							10	11	12	13	3	3	3	4	4	3	4		3	3	5	5	5	5	3	2	5	3	3	4	5	5	5	5	5	5
17	1	1	2	2	2	3	3	1	1	1	1		3			6					11		13	3	4	4	4	4	4	4		3	3	3	1	2	2	5	2	4	2	2	2	5	5	5	5	1	5
16	1	2	2	1	3	3	3	1	1	1	1				5		7		9	10	11	12		4	3	3	4							4	2	2	2	4	2	4	3	2	2	5	5	3	4	3	4
18	1	1	2	2	3	3	3	1	1	1	1	2	3		5	6	7	8	9	10	11	12	13	4	4	4	4	4	4	4		4	4	2	1	4	4	5	2	5	5	4	2	5	5	5	5	1	5
16	1	2	2	2	3	3		1	1		1	2				6		8			11	12		4	4	4	4	4	4	4		4	4	5	3	3	4	4	1	2	2	2	2	5	5	4	5	1	2
18	1	2	2	2	3	3		1	1		1		3		5	6					11	12	13	4	3	3	4	4	4	4		3	4	3	3	3	3	4	4	4	2	3	3	5	5	5	5	2	3
16	1	1	2	2	3	3		1	2		1	2				6					11	12		3	3	3	3	4	4	4		3	3	4	3	3	3	3	2	4	2	4	4	5	5	4	5	4	3
18	1	1	3	2	3	2	4	2	1	3	1		3								11	12	13	4	3	4	4	4	4	4		3	4	4	2	3	4	5	3	4	3	3	2	5	5	4	5	5	5
16	2	2	2	2	3	2		1	1		1					6					11		13	3	2	3	3	3	2	4		4	3	5	5	5	3	4	2	2	1	3	3	5	5	3	4	3	1
16	1	2	3	2	3	3	3	2	2	1								8		10	11	12	13	4	4	3	3	4	3	4		3	2	4	4	3	3	5	3	4	5	3	2	4	4	2	4	2	1
16	2	1	2	2	3	3	4	1	1	3	1				5	6				10	11	12	13	3	3	4	4	4	4	4		4	4	5	5	5	5	2	2	3	2	3	3	5	5	5	5	1	4
16	1	2	2	2	3	3	3	1	1	1	1			4	5	6		8			11	12		3	3	4	4	4	4	4		3	4	5	3	4	4	5	3	5	3	3	2	4	5	4	5	4	4
19	2	2	2	1	3	3	4	1	1	3			3											3	4	4	4	4	4	4		4	4	5	4	4	3	2	2	5	3			5	5	5	5	5	5
19	1	1	2	2	3	3	4	1	2	3	1					6		8	9		11		13	3	2	2	3	3	3	3		2	3	2	2	3	5	4	3	1	3	2	2	5	5	2	5	4	3
18	1	2	2	2	3	3		1	2		1		3								11			4	4	4	4	4	4	4		3	3	5	4	3	4	5	2	5	2	3	2	5	5	4	5	1	5
16	1	1	2	2	3	3	3	1	1	1	1		3		5	6	7	8	9		11	12	13	3	3	3	3	3	3	3		3	3	4	2	3	4	3	2	1	2	2	3	5	5	4	4	3	3
16	1	1	2	2	3	3		1	1		1	2			5	6	7	8	9		11	12	13	4	4	3	4	4	4	4		3	3	5	5	4	4	3	4	5	3	5	4	4	5	2	4	2	3
18	1	2	2	2	3	3	3	1	1		1	2	3			6					11	12	13	4	4	3	3	4	3	3		3	3	4	4	5	4	4	4	5	4	5	3	4	4	4	4	3	3
16	1	2	2	2	3	3		1	1		1		3			6		8	9		11	12	13	4	3	3	4	3	4	4		3	4	5	5	4	3	4	1	5	4	5	5	5	5	5	5	4	3
17	1	1	2	2	3	3	4	1	1	3	1	2	3		5	6	7	8	9		11	12	13	4	4	4	4	4	4	4		3	3	4	3	4	5	4	2	5	3	4	4	5	5	4	4	2	3
17	2	2	2	2	3	3		1	1				3								11			4	3	4	3	3	4	4		3	4	4	4	4	5	4	3	4	5	3	4	4	4	4	4	3	3
18	2	1	2	2	3	3	3	1	1	1			3								11			4	4	4	4	4	4	4		4	4	2	1	3	3	5	4	5	4	1	1	5	5	5	5	5	4
18	1	2	2	2	3	3	4	1	1	3	1	2	3			6	7				11			4	4	4	4	4	4	4		3	4	4	3	4	4	2	3	4	3	3	3	3	5	2	5	4	4
19	1	1	3	2	3	2	4	1	1	3		2	3			6		8	9		11	12		3	3	4	4	4	4	4		3	3	4	2	2	2	4	3	2	2	2	2	5	5	5	5	4	5
16	1	1	2	2	4	4	4	1	1	1			3					8			11	12	13	3	3	3	4	4	4	4		3	4	3	2	4	4	4	2	4	2	4	4	5	5	5	5	2	5
16	1	2	2	2	3	2		1	1		1	2				6					11			4	4	3	4	4	3	4		3	4	2	1	4	3	3	2	3	2	3	3	3	4	3	4	2	1
17	2	1	2	2	1	2	3	1	2	2	1				5	6	7	8	9			12		3	3	3	3	3	3	3		3	3	5	5	5	5	5	5	5	5	5	5	5	5	5	5	5	5
17	2	2	2	2	3	3	4	1	1	3	1	2	3		5	6			9		11	12	13	4	3	3	4	4	3	3		3	4	4	3	4	2	4	3	5	2	4	3	4	5	3	5	4	3
18	1	1	2	2	3	3	4	1	1	3	1								9		11	12	13	3	3	3	4	3	4	4		2	4	3	2	2	3	5	1	5	2	1	1	5	5	5	5	5	3
16	1	3	2	2	3	3	4	1	1	3	1	2	3	4	5						11	12	13	4	4	4	4	4	4	4		2	3	4	4	4	4	4	3	5	1	4	3	5	5	5	5	5	3
16	1	1	2	2	3	3		1	1		1					6					11	12		3	3	3	3	4	3	3		3	3	5	2	4	3	5	2	3	2	3	2	4	4	4	4	4	3
16	2	2	2	2	3	3	3	1	1	1	1	2	3		5	6		8			11	12	13	4	4	4	3	4	4	4		4	4	5	4	4	5	5	2	3	4	5	3	5	5	5	5	5	5
16	2	3	2	3	4	4		1	1		1	2	3						9	10	11	12	13	3	3	3	4	3	4	4		3	4	5	5	5	5	4	5	5	5	5	5	5	5	5	5	5	5
19	2	2	2	2	3	3	3	1	1	1	1		3		5	6			9		11	12	13	4	3	4	4	4	4	4		3	4	4	2	3	3	5	2	4	3	4	3	4	4	4	4	2	3
17	1	1	3	2	3	3		1	1		1		3			6		8			11	12	13	4	3	3	4	4	3	4		2	3	4	3	5	5	5	3	5	5	4	4	5	5	3	5	5	5
17	2	1	2	1	3	3	4	2	1	3				4	5							12	13	3	3	3	4	4	3	4		4	4	1	1	1	1	1	3	2	2	1	1	4	1	3	4	3	2
19	2	1	2	3	3	2		1	1		1													3	3	3	3	3	3	3		3		3	1	3	3	5	1	5	2			5	5	5	5	1	5
19	1	1	2	2	3	3	4	1	1	1	1	2	3							10	11	12	13	3	3	3	3	3	3	4		4	3	4	4	2	3	2	2	2	2	1	1	4	5	3	5	5	1
16	1	2	2	2	3	3		1	1		1	2	3			6		8	9	10	11	12	13	3	3	3	4	4	3	3		3	3	4	4	4	4	3	2	4	2	5	4	5	5	3	5	3	4
18	1	1	2	2	3	3	4	1	1	3	1		3						9		11	12		3	3	2	3	2	3	4		1	1	1	1	2	3	5	2	4	3	1	1	4	5	4	5	4	5
18	1	2	2	2	3	3		1	1		1	2				6			9		11			3	3	3	3	3	3	3		3	3	4	3	4	5	2	2	4	1	3	3	4	4	5	5	1	4
16	1	1	3	1	3	3	4	1	1	3	1		3		5	6	7	8	9		11		13	4	4	4	4	4	4	4		3	4	3	3	2	2	2	2	4	3	1	1	5	5	2	5	5	5
19	1	2	2	2	3	3	4	1	1	3	1			4	5	6	7				11	12	13	4	3	4	4	4	4	4		3	4	4	3	4	4	5	3	4	2	5	5	5	5	4	5	4	3
17	2	2	2	2	3	3	4	1	1	3	1										11	12	13	3	3	4	4	3	4	4		3	3	2	1	3	3	3	1	5	4	1	1	4	4	4	3	3	4
19	1	2	2	2	3	3	3	1	1	1	1	2		4	5	6	7	8	9		11	12	13	4	4	2	4	4	4	4		2	3	4	3	3	3	3	3	3	3	3	3	5	5	5	5	1	3
17	1	1	2	2	2	4	3	2	1	1			3		5	6			9		11			3		3	4	3	4	4		3	4	2	2	3	4	5	1	5	4	5	5	5	5	5	5	5	2
16	2	1	2	2	3	3		1	1													12		2	3	4	3	3	4	4		4	3	5	5	4	3	5	2	3	4	2	2	4	2	1	4	1	1
18	1	1	2	2	3	3	3	1	1	1	1	2			5	6	7	8	9	10	11	12	13	4	4	4	4	4	4	4		4	4	3	2	3	2	4	4	5	2	2	2	5	5	5	5	2	5
16	1	2	2	2	3	3	3	1	1	1	1	2	3		5	6	7	8	9	10	11	12	13	4	4	4	4	4	4	4		4	4	4	3	4	4	3	3	4	2	2	2	5	5	4	5	5	4
17	2	1	1	2	3	3	3	1	1	1	1		3		5	6	7	8	9		11	12	13	4	3	4	4	4	4	4		3	4	4	3	4	4	5	2	5	3	2	1	5	5	5	5	4	4
19	1	1	2	2	3	3	4	1	1	3	1	2					7	8			11	12	13	4	4	4	4	4	4	4		4	4	5	3	4	4	4	2	5	3	4	4	5	5	5	5	5	5
16	1	1	2	2	3	3		1	1		1	2	3								11	12		4	4	4	4	4	4	4		4	4	1	1	2	1	5	1	3	1	3	3	5	5	5	5	3	1
18	1	1	2	2	3	3		1	1		1					6					11	12		2	3	3	4	4	3	4		2	4	2	1	4	4	2	2	4	3	3	2	4	5	4	4	2	4
16	1	1	2	2	3	1	4	1	1	3		2						8	9		11			4	4	4	4	4	4	4		4	4	3	3	4	4	4	3	5	3	4	5	5	5	5	5	5	5
16	1	3	2	2	3	3	3	1	2	3	1	2			5	6		8	9		11	12	13	4	4	4	4	4	4	4		4	4	5	4	5	4	4	3	5	1	4	3	5	5	5	5	1	4
19	1	2	2	3	3	3	4	1	1	3									9	10				4	3	3	4	4	4	4		3	4	5	5	4	4	4	4	5	4	5	5	5	5	3	3	4	2
18	1	1	2	2	2	2	4	1	1	1	1	2	3		5	6		8	9	10	11	12	13	4	3	3	4	3	4	4		4	4	5	4	4	3	4	5	3	4	4	4	5	5	5	5	1	4
16	2	2	3	2	3	3	3	1	1	1	1		3		5						11	12	13	3	4	3	4	3	4	3		3	3	3	2	4	5	3	3	5	5	3	2	3	5	3	4	4	1
16	1	1	2	1	2	3		1	1		1					6	7				11	12		3	2	2	4	4	3	4		2	3	4	3	4	3	5	4	5	3	4	5	5	5	4	4	5	5
19	1	3	2	2	3	2	4	1	1	3	1	2		4	5	6	7	8	9		11			3	3	2	3	3	3	4		3	4	3	3	4	4	3	3	5	3	1	1	5	5	5	5	3	5
17	2	2	2	1	2	4	4	1	1	3	1	2			5		7	8	9		11			3	3	3	4	3	3	3		2	3	2	1	3	2	4	2	4	2	2	2	4	5	4	5	3	3
17	1	2	2	2	3	3	3	1	1	1	1	2				6	7	8						3	3	3	4	4	3	4		3	4	4	5	4	4	5	5	5	5	5	5	5	5	5	5	4	4
16	1	1	2	2	3	3		1	1		1	2	3	4		6		8	9		11			4	4	3	4	4	3	4		3	4	4	3	4	3	5	3	4	2	5	4	5	5	4	5	1	3
16	1	3	2	2	2	2	4	1	1												11	12		3	2	3	3	3	4	4		3	3	5	4	4	4	4	3	5	2	2	3	5	5	5	5	2	2
17	1	2	2	1	3	3	4	1	1	3	1									10	11			3	3	3	3	3	4	4		3	4	5	4	4	4	5	1	5	1	3	4	5	5	5	5	2	3
17	1	3	2	2	2	2	2	1	2		1					6		8	9		11	12	13	3	3	3	3	3	3	3		3	3	4	3	4	4	4	3	4	2	3	3	4	4	4	4	3	3
18	1	3	2	2	2	2	4	1	1	3		2	3	4		6		8	9	10	11	12	13	4	4	4	4	4	4	4		4	4	4	4	4	3	3	2	5	2	5	4	5	5	5	5	5	4
18	2	2	3	2	3	3	4	2	1	3	1	2	3	4	5	6	7	8	9	10	11	12	13	4	4	4	4	4	4	4		4	4	3	2	2	2	5	3	5	5	2	1	5	5	3	5	2	2
16	1	3	2	2	2	2	3	1	1	1	1	2				6		8	9		11		13	3	3	4	4	4	4	4		3	3	4	5	3	4	4	4	5	5	5	5	5	5	4	5	2	3
17	2	2	2	2	3	3	3	2	2	2		2								10	11		13	3	3	3	4	3	3	3		4	4	3	2	3	4	4	2	5	1	3	3	4	5	4	4	3	2
18	1	3	2	2	1	2	2	1	1	1	1				5	6	7	8	9		11	12	13	4	4	4	4	4	4	4		4	3	3	1	3	2	5	2	3	2	3	2	5	5	2	5	5	5
17	2	2	3	2	2	1	2	1	1	1	1				5			8			11		13	1	4	3	4	3	3	3		3	3	4	4	3	4	2	2	5	2	5	5
18	2	2	2	2	3	1	4	1	1	3			3											2	2	2	2	2	2	2		2	2	5	5	1	1	5	5	5	5	5	5	5	5	5	5		5
16	2	2	2	2	3	3	4	1	2	3						6			9		11		13	4	4	4	4	4	4	4		4	4	5	3	3	2	3	3	5	3	5	5	5	5	2	5	4	1
18	2	3	2	2	1	3	3	1	1	3	1								9		11	12		4	4	3	2	4	4	4		3	3	5	5	5	5	4	2	5	5	4	4	5	5	4	5	4	4
16	1	1	2	2	2	3		1	2		1				5	6					11	12	13	3	4	3	4	4	4	4		2	4	5	4	4	2	5	2	4	3	3	3	5	5	5	5	4	4
16	2	2	2	2	3	3		1	1		1		3		5						11		13	3	3	3	4	4	3	4		3	4	3	2	4	4	5	2	4	3	4	3	3	5	2	4	3	3
17	2	2	2	2	3	3	3	1	1	1	1		3						9		11	12		4	4	4	4	4	3	4		3	3	4	4	4	3		1	4	2	3	3	5	5	5	5	3	4
17	1	2	2	2	2	2	2	1	1	1	1								9		11			4	4	4	4	4	4	4		4	4	3	2	4	4	4	1	5	2	5	5	5	5	4	5	4	1
18	1	1	2	2	3	3		1	1		1		3	4				8	9		11	12	13	4	3	3	4	4	3	3		3	3	4	3	4	4	3	2	3	3	5	3	5	5	4	4	2	3
18	1	1	2	2	3	3	4	1	1	3	1	2	3			6			9	10	11	12	13	3	4	4	4	3	4	4		3	3	4	2	4	2	5	2	5	2	2	2	4	4	2	4	2	1
16	2	1	2	2	3	3		1	1		1	2	3	4	5	6				10	11	12	13	4		4	4	4	4	4		4	4	5	4	3	2	5	2	2	3	3	4	5	5	5	5	2	3
17	2	3	2	2	3	2		1	1		1		3		5	6		8	9		11	12	13	3	3	2								5	4	4	4	5	5	5	3	3	4	4	5	4	4	3	3
19	1	1	2	2	3	3	3	1	1	2	1	2		4		6			9					4	3	4	4	4	4	4		4	4	5	2	4	3	4	3	5	5	3	4	5	5	4	5	2	3
17	1	2	2	2	2	3	4	1	1	1	1						7		9		11		13	4	4	4	4	4	4	4		4	4	3	1	3	3	4	3	5	4	2	2	5	5	5	5	3	2
18	1	1	2	2	2	3		1	1		1	2		4		6		8	9		11		13	4	4	4	4	4	4	4		4	4	5	3	3	3	3	2	4	2	3	4	5	5	5	5	2	4
18	1	1	2	2	3	2	4	1	1	3	1		3			6	7	8	9	10	11	12	13	3	3	4	4	4	4	4		3	3	4	3	4	4	4	2	5	4	4	5	5	5	5	5	2	5
18	1	3	2	2	2	1	1	1	1	1	1						7		9		11		13	4	4	4	4	3	3	3		3	2	5	1	3	2	5	1	5	1	5	5	5	5	5	5	1	5
19	1	2	3	3	2	2	4	1	1	1	1										11	12		4	4	2	4	4	4	4		3	3	5	3	3	5	3	2	5	5	3	3	5	5	3	5	1	2
17	1	2	2	2	2	2	4	1	1	3	1		3						9		11	12	13	4	4	4	4	3	4	3		3	3	4	3	3	4	3	3	4	2	4	3	5	5	5	5	2	2
18	2	3	2	2	4	4	4	1	1	1	1	2	3	4	5	6	7	8	9	10	11	12	13	4	4	4	4	4	4	4		4	4	5	5	1	1	5	5	5	5	5	5	5	5	5	5	5	5
19	1	2	2	2	2	3	2	1	1	1	1	2	3		5	6		8	9	10	11	12	13	4	3	3	3	3	3	3		3	3	4	2	3	3	2	2	4	4	4	5	5	5	3	5	4	5
18	1	1	3	2	3	2		2	1		1					6			9					4	3	3	3	4	3	3		3	3	4	4	4	4	5	5	5	2	5	4	4	5	3	4	3	2
17	1	2	2	2	3	3		1	1	1	1								9	10				4	4	3	4	4	4	4		4	4	4	4	3	5	4	4	3	2	5	4	5	5	5	5	1	4
19	1	2	2	2	2	3		1	1		1	2	3	4	5	6		8	9	10	11	12	13	4	4	4	4	4	4	4		4	4	4	3	4	4	3	2	3	1	3	3	5	5	5	4	5	4
16	1	1	2	2	3	3		1	1		1		3	4							11		13	3	4	3	4	4	4	3		3	4	5	4	4	4	5	2	5	5	4	4	4	5	4	5	4	4
17	2	1	2	2	4	4	4	2	2	3	1	2			5	6			9	10	11	12	13	4	4	4	4	4	4	3		2	4	2	1	1	2	5	2	2	3	3	3	5	5	5	5	1	4
18	1	3	2	2	1	4	2	1	2	3	1								9	10	11	12	13	4	4	4	4	4	4	4		3	4	5	4	4	5	3	4	5	2	4	4	5	5	4	4	2	4
17	1	3	3	2	1	2	4	1	1	3	1				5	6					11	12	13	4	4	4	3	4	4	4		4	4	2	1	4	4	2	2	4	5	3	2	5	5	5	5	3	4
18	1	1	3	2	3	3	3	1	1	1	1		3						9		11		13	4	4	4	4	4	4	3		4	4	3	3	4	5	3	2	5	3	5	5	5	5	5	5	4	4
17	2	1	2	2	3	3	3	1	1	1	1								9		11			3	3	3	4	3	3	3		3	3	4	4	4	5	4	3	5	3	3	3	4	3	3	4	3	2
16	1	2	2	3	3	3		1	1		1	2	3			6					11			4	3	4	3	4	3	4		4	4	3	3	3	3	3	3	4	4	4	3	4	4	2	4	3	3
18	1	1	2	1	3	3		1	1		1	2			5	6		8	9		11		13	4	3	3	4	3	4	4		3	3	4	3	4	4	3	2	5	2	3	3	5	5	2	5	3	4
18	1	2	2	2	3	3	4	1	1	3			3			6					11			4	4	3	4	4	4	4		3	3	4	3	3	2	4	2	5	3	4	3	4	5	5	1	4	3
18	2	1	2	2	3	2		1	1		1	2	3			6		8	9		11	12	13	4	4	4	4	4	4	4		4	4	4	2	3	3	2	1	3	2	2	2	5	5	5	5	2	5
18	1	1	2	1	3	3	4	1	1	3	1		3			6		8			11	12		4	3	4	4	4	3	4		3	3	4	3	1	3	3	4	5	3	4	4	5	4	5	5	4	3
18	1	1	2	2	3	3	4	1	1	3	1		3			6					11	12	13	3	4	4	4	4	3	4		3	3	5	3	4	4	3	2	3	1	2	2	4	5	5	5	5	3
17	1	3	2	2	1	3		1	1				3			6				10	11	12	13	4		3	4	4	4	4		4	4	3	2	2	1	4	1	3	2	1	2	5	5	5	5	2	4
18	2	1	2	2	2	3		1	2		1				5	6			9		11			4	4	4	4	4	4	4		4	4	2	2	3	2	4	3	5	1	5	5	5	5	5	5	1	5
17	1	2	2	2	2	3	4	1	2		1				5	6	7	8	9	10	11	12	13	4	3	3	2	3	3	4		3	3	3	2	5	5	5	2	4	4	4	3	4	5	4	5	4	3
19	1	2	2	2	2	2	4	1	1	3	1	2			5	6	7	8	9	10	11	12	13	3	4	3	4	4	4	4		4	4	5	3	2	2	5	2	4	3	1	2	5	5	5	5	5	4
16	1	3	2	2	3	3	3	1	1	3	1					6		8	9		11	12	13	4	3	4	4	4	4	4		4	4	5	4	4	4	5	3	5	4	5	5	4	5	3	5	3	1
18	1	2	2	2	3	3		1	1		1	2	3			6				10	11	12	13	4	4	4	4	4	4	4		4	4	5	2	3	4	5	3	5	1	2	2	5	5	5	5	4	3
17	1	1	2	2	3	3		1	1		1			4		6	7	8	9		11	12		4	4	4	4	4	4	4		4	4	1	3	4	4	4	2	4	2	1	1	5	5	5	5	2	1
19	1	3	2	1	3	2	4	1	1	3	1	2	3		5	6	7	8	9		11	12	13	3	3	3	4	4	4	4		3	4	4	3	4	3	5	2	5	2	5	5	5	5	5	5	2	5
19	1	3	2	2	3	2	4	1	1	3	1	2				6			9		11	12	13	3	2	3	4	3	3	3		3	3	5	3	4	3	3	2	2	2	3	2	5	5	4	5	3	4
16	1	1	2	2	3	3		1	2		1		3	4		6	7				11	12		3	3	4	4	4	4	4		4	4	5	5	4	5	5	5	5	5	5	5	5	5	5	5	5	5
17	1	3	2	2	2	3	4	1	1	3	1	2	3	4	5				9	10	11	12	13	3	3	4	4	4	3	3		4	4	3	2	1	1	5	2	4	2	1	1	5	5	4	5	2	4
19	1	1	2	2	2	3	3	1	1	3						6					11	12	13	4	4	3	4	4	4	4		3	4	3	3	4	4	4	3	5	3	5	5	5	5	5	5	1	4
19	1	1	2	2	3	2	4	1	1	3	1	2				6			9		11	12		3	3	3	4	4	4	4		3	3	5	4	4	5	3	4	5	2	4	4	5	5	4	5	5	5
19	1	1	2	2	3	3	3	1	1	1	1		3		5	6			9	10	11	12	13	3	3	3	4	4	4	4		3	3	3	2	4	4	3	2	5	3	2	2	5	5	5	5	2	2
17	1	1	2	2	4	3	3	1	1	1	1	2							9		11			4	4	4	4	4	4	3		3	3	5	4	4	5	5	5	5	3	5	5	5	5	5	5	1	4
17	2	1	2	2	3	3	4	1	1	3	1		3			6			9		11	12	13	4	4	4	4	4	4	4		3	4	2	3	3	3	1	4	5	2	4	3	5	4	3	5	3	3
18	2	1	2	2	3	3	4	1	1	3				4	5	6			9	10	11	12		3	4	4	4	4	4	4		4	4	5	5	5	4	4	2	5	4	2	2	5	5	5	5	3	5
19	1	2	2	1	3	2	4	1	1	3			3							10				3	3	4	4	4	4	4	4	3	4	5	4	3	2	2	2	5	5	4	5	5	5	5	5	1	5
18	1	2	2	1	3	3		2	1		1	2				6					11			3	2	2	4	4	3	4	4	3	3	5	5	4	3	3	2	3	1	3	3	4	4	4	5	4	4
18	1	1	2	2	3	2	4	1	1	3	1		3			6					11	12		3	4	4	4	4	4	4	4	3	4	4	3	4	5	5	4	5	2	4	4	5	5	5	5	4	3
17	1	2	2	2	3	3	4	1	1	3	1	2	3						9		11	12	13	4	4	3	4	4	4	4	4	3	4	5	4	4	5	3	3	5	5	5	5	5	5	5	5	2	4
18	2	2	2	2	3	3		1	1		1		3								11			4	3	4	4	4	3	4	4	4	4	5	5	4	3	4	3	5	4	5	5	5	5	2	5	1	5
16	1	3	2	2	4	4	4	2	2	2	1				5	6	7	8	9		11	12	13	3	3	3	4	4	4	4	4	3	4	4	4	4	4	3	2	5	2	3	3	5	5	5	5	5	3
16	2	1	2	2	1	1		1	1		1					6			9		11		13	3	3	3	3	3	3	3	3			5	4	4	5	4	4	5	4	3	4	4	5	3	4	4	2
18	1	1	2	2	3	2		1	1		1	2	3		5	6	7	8	9	10	11	12	13	4	3	3	4	3	4	4	4	4	4	5	4	4	4	4	2	5	1	5	5	5	5	5	5	5	5
18	1	1	1	2	3	3		2	1		1										11		13	3	4	4	4	4	4	4	4	4	4	4	3	5	5	5	2	5	2	2	2	5	5	5	5	2	3
17	2	2	2	2	3	3		1	1		1				5	6		8		10	11		13	4	3	3	4	4	4	4	4	3	4	5	5	4	4	5	2	4	2	3	3	4	4	4	5	2	4
18	1	2	3	1	3	3	4	1	1	3			3				7	8	9		11	12	13	3	3	3	4	4	3	4	3	4	3	2	1	4	2	4	2	3	2	4	3	5	5	3	5	5	4
18	1	1	2	2	3	3	4	2	1	3	1		3						9		11		13	3	3	3	4	4	3	4	4	3	4	4	3	3	3	4	3	4	2	4	3	4	5	5	5	2	4
18	1	2	2	2	3	2	3	1	1	1	1		3			6		8	9		11	12	13	3	3	4	4	3	3	3	4	3	4	4	3	4	4	4	2	5	3	3	3	5	5	4	5	4	4
18	1	2	3	2	3	3	4			3	1		3								11	12	13	4	3	3	4	3	4	4	4	2	3	4	3	3	3	4	1	4	2	4	4	4	4	4	4	3	3
17	1	3	2	2	4	4		1	1		1	2									11		13	3		3	4	3	3	3	3	3		5	3	3	3	4	2	5	1	2	2	5	5	5	5	1	3
16	1	1	2	2	3	3		1	1		1		3			6		8	9	10	11	12	13	4	3	4	4	4	4	4	4	3	4	5	5	4	4	5	4	5	4	4	3	4	4	3	5	4	2
18	2	2	2	1	3	3	4	1	1	3					5	6		8	9		11	12	13	3	3	2	3	3	3	3	3	3	2	2	1	3	3	4	2	3	3	2	2	4	5	4	4	3	2
17	2	3	2	2	3	2	2	1	1	1					5	6					11			3	4	2	4	3	3	3	4	3	4	4	3	3	4	5	2	5	5	1	1	5	5	5	5	1	3
17	1	2	2	2	3	3	4	1	1	3	1									10	11	12		4	4	3	4	4	4	4	4	3	4	5	4	5	4	5	1	5	4	1	1	5	5	3	5	5	3
17	1	1	2	2	3	3	4	1	1	3	1		3		5	6	7	8			11	12	13	3	3	2	4	4	4	4	4	2	3	5	3	3	4	2	2	4	5	3	4	5	4	4	5	4	4
19	1	1	2	2	3	3		1	1		1		3								11	12	13	3	3	3	4	3	3	4	3	3	3	4	2	3	4	4	2	5	1	5	5	5	5	5	5	2	5
18	2	1	2	1	1	3	3	2	1	3	1				5	6	7	8			11	12	13	3	3	4	4	3	4	3	3	3	4	5	4	2	2	5	2	5	1	4	3	5	5	4	5	2	4
17	2	1	2	3	4	4	4	1	1	1	1	2	3		5	6	7	8	9	10	11	12	13	3	3	3	4	3	3	4	4	4	4	4	3	5	4	4	5	5	3	3	2	5	5	5	4	4	3
18	2	2	2	2	3	3	2	1	1	1	1		3			6			9		11			4	3	4	4	4	4	4	4	4	4	5	3	5	5	5	5	5	3	5	5	5	5	4	5	3	3
19	2	3	2	1	3	3		1	1		1		3						9		11			4	4	4	4	4	4	4	4	3	4	3	1	3	4	2	3	4	2	3	3	5	5	3	5	3	4
18	1	1	2	2	3	3	3	1	1	1	1		3						9		11			3	4	4	4	3	3	3	3	3	3	1	2	3	3	4	2	3	2	4	3	5	5	5	5	5	5
19	1	2	2	3	3	3	4	1	1	3	1	2	3			6	7	8	9	10	11	12		4	4	4	4	4	4	4	4	3	4	4	3	3	2	2	2	5	1	4	4	5	5	5	5	1	5
16	1	2	2	2	3	3		2	1		1					6					11			4	4	4	4	4	4	4	4	3	2	2	2	3	3	4	3	5	3	4	3	4	4	4	4	2	4
16	1	1	2	2	3	3	4	1	1	3	1										11			4	4	3	4	3	4	4	4	3	3	5	5	4	5	4	4	4	3	3	3	5	4	4	4	4	4
17	1	2	2	2	3	3		1	1		1									10	11	12	13	3	3	3	3	3	3	3	3	3	3	5	5	4	4	3	4	4	3	5	5	5	5	5	5	5	5
18	2	2	2	2	3	3	3	1	1	1		2	3										13	4	4		4	4	4	4	4	4	4	3	2	5	5	5	5	4	5	4	5	5	5	5	5	4	3
16	2	3	2	2	2	3		1	1		1	2	3		5			8			11			3	3	3	3	3	3	3	3	3	3	3	2	4	4	5	2	5	2	2	3	4	4	3	4	3
17	2	1	2	2	1	3	3	1	1		1		3	4			7	8	9		11	12	13	3	3	3	4	4	4	4	4	3	4	5	2	4	4	5	3	5	2	3	3	5	5	5	5	4	4
16	2	2	2	2	2	3	4	1	1	3	1		3			6	7				11			4	4	3	4	3	4	4	3	4	4	4	4	4	5	2	2	4	4	5	5	5	4	3	5	1	3
17	1	1	2	1	3	3	4	1	1	3	1					6				10				4	3	4	4	4	4	4	4	4	4	2	1	1	1	4	1	3	2	2	2	4	4	3	4	3	2
19	1	2	2	2	3	3		1	1		1	2	3	4	5	6	7	8	9	10	11	12	13	4	3	4	4		4	4	4		4	5	3	3	3	5	2	3	3	1	1	5	5	5	5	4	4
18	2	1	2	2	3	3		1	1		1				5	6			9	10	11	12		4	4	4	4	4	4	4	4	4	4	3	1	5	5	3	4	4	4	5	3	2	5	2	5	2	2
16	1	1	2	2	3	3	4	1	1	3			3			6	7	8		10	11			4	4	4	4	4	4	4	4	4	4	3	2	3	3	4	3	5	5	3	3	5	5	5	5	2	4
16	1	1	2	2	3	3	3	2	2	2	1													3	4	4	4	4	4	4	4	4	4	3	3	5	5	4	5	5	5	5	5	5	5	5	5	5	5
18	1	1	3	2	3	3	4	1	1	3			3			6					11	12		4	4	4	4	4	4	4	4	4	4	5	3	4	3	4	2	5	2	1	1	5	5	5	5	3	5
16	1	1	2	2	2	3		1		3	1	2	3			6		8			11	12		3	3	3	3	4	3					4	3	3	3	4	2	4	2	1	1	5	5	5	5	5	2
17	1	2	2	2	3	3		1	1		1		3			6		8			11	12		4	4	4	4	4	4	4	4	4	4	5	4	4	5	3	4	5	5	5	5	5	5	5	5	3	5
16	1	2	2	2	3	3		1	1		1		3			6					11		13	3	4	2	4	3	3	4	4	3	2	3	2	3	4	3	2	4	2	2	2	5	5	4	4	4	4
19	1	2	2	2	3	3		1	1		1	2	3			6		8	9		11	12	13	3	3	3	4	3	4	4	4	3	3	3	4	3	4	3	2	5	2	4	4	4	4	4	5	4	4
17	1	2	2	2	3	2		1	1		1	2				6					11	12	13	3	3	3	4	3	4	4	4	4	4	4	4	4	4	4	2	5	3	3	3	4	5	5	5	2	4
18	1	1	2	2	3	3	3	2	1	2	1										11			4	3	3	3	3	2	3	3	2	3	3	2	3	3	3	3	5	3	3	4	4	4	4	4	1	4
17	1	1	2	2	3	3	4	1	1	3	1		3			6					11	12		3	3	4	4	3	4	3	3	4	4	5	5	4	2	3	3	3	4	3	3	5	5	4	5	2	4
16	1	2	2	2	3	1	3	1	1	1	1		3		5	6	7	8			11	12		4	4	4	4	4	4	4	4	4	4	4	2	3	4	1	3	4	1	3	3	5	5	4	5	3	4
17	1	2	2	2	3	3	3	2	2	1	1	2	3			6					11	12	13	3	3	3	3	3	3	4	4	3	4	4	4	3	4	4	2	5	4	3	2	4	4	3	5	4	4
18	2	2	2	2	3	3	4	1	1	3	1					6	7	8	9		11	12		3	3	4	3	3	3	4	3	3	3	1	1	2	2	5	2	5	2	2	2	4	4	2	4	3	2
19	1	1	2	2	3	3	4	1	1	3	1								9		11		13	4	3	4	4	4	4	4	4	4	4	2	1	4	4	3	2	4	1	3	3	4	5	2	5	4	1
17	1	1	2	2	3	3	3	1	2	3	1	2	3								11	12		3	3	3	3	3	3	3	3	3	3	4	3	4	4	3	3	4	3	4	3	5	5	4	5	2	2
19	1	1	2	2	3	3	4	1	1	3	1	2	3	4	5	6	7	8	9		11	12	13	4	4	4	4	4	4	4	4	4	4	5	5	4	5	4	4	5	5	5	5	5	5	5	5	5	5
18	2	3	3	3	2	2	2	1	1	1	1	2	3		5						11	12		3	4	4	4	4	4	4	4	4	4	5	5	4	2	4	2	5	1			5	5	4	5	5	5
18	1	1	3	2	3	3		1	1		1					6			9		11	12		4	3	4	4	4	4	4	4	3	3	4	4	4	5	4	4	5	3	4	4	5	5	4	5	5	4
19	1	1	3	2	2	2	3	1	1	3	1	2	3			6		8	9		11	12	13	4	4	4	4	4	4	4	3	3	3	3	2	3	2	4	2	5	2	4	3	4	5	3	5	3	4
16	2	1	2	2	3	3	4	1	1	3	1		3			6					11		13	3	3	3	3	4	4	4	4	3	3	5	3	5	4	4	2	4	2	3	4	4	5	4	4	3	2
16	1	3	2	2	3	3		1	1		1	2	3			6	7	8		10	11	12	13	4	3	3	4	3	3	4	3	3	3	5	3	3	4	3	2	4	1	4	3	5	5	4	5	4	5
17	1	1	3	2	3	3		2	2		1		3						9	10				1	1	2	2	2	1	1	3	2	3	2	3	2	2	4	1	2	1	3	3	3	4	1	2	3	1
18	2	2	2	3	3	2		1	1		1	2		4	5			8	9					4	4	4	4	4	4	4	4	4	4	4	4	3	4	3	3	5	5	5	5	5	5	5	5	1	3
17	2	2	2	2	3	2	4	1	1	3											11	12	13	3	3	3	3	4	4	3	3	3	3	2	2	3	2	4	3	4	3	3	4	4	5	5	5	4	5
16	1	1	2	2	3	3		1	1							6					11			4	4	3	4	4	4	4	3	3	4	1	1	3	1	5	4	4	1	5	4	5	5	5	5	4	2
16	1	1	2	2	3	3	2	1	1	1						6		8			11	12		3	3	3	3	3	3	4	3	3	3	3	2	4	5	3	2	5	1	5	5	5	5	4	5	4	2
18	1	2	2	2	2	2		1	1		1		3					8			11	12		3	3	3	3	4	3	3	3	2	3	2	1	2	2	4	2	4	3	1	2	4	4	4	4	3	4
17	1	2	2	2	1	3	2	2	2	2	1		3			6	7	8	9	10		12	13	3	3	3	3	3	3	4	3	3	3	3	4	2	3	4	3	4	3	3	4	5	5	3	4	4	4
17	1	1	2	2	3	3	4	1	1	3	1	2	3								11		13	4	4	3	4	4	3	4	4	3	4	4	3	4	3	4	3	5	2	4	4	5	4	3	5	5	5
19	1	1	2	2	3	3	3	1	1	1	1	2	3			6		8	9		11	12	13	4	3	4	4	4	4	4	4	3	4	4	3	2	3	4	2	4	3	3	3	5	5	4	5	5	3
17	2	1	2	2	3	3		2	1		1		3			6	7	8	9		11	12	13	4	3	3	4	4	3	4	4	3	4	4	3	3	3	5	3	5	3	3	4	4	4	3	5	3	2
17	1	2	2	2	3	2	4	1	1	3	1					6			9		11	12		3	3	3	4	3	4	4	4	3	3	3	2	4	4	3	2	3	2	3	3	4	5	4	5	2	3
19	1	1	2	2	3	2		1	1		1		3		5	6			9		11	12		3	3	3	3	3	3	3	3	3	3	1	1	3	3	5	1	5	1	1	1	5	5	4	5	4	2
16	2	1	2	2	4	3		1	1		1		3		5		7				11			3	3	3	4	4	4	4	4	4	4	3	2	4	4	5	4	5	3	3	5	5	5	5	5	4	3
19	1	1	2	2	2	4	4	1	1	3	1		3						9		11	12	13	4	3	3	4	3	3	3	3	3	3	5	2	3	3	2	3	4	2	3	2	5	5	5	5	2	4
16	2	1	2	2	3	3	4	1	1	1	1		3		5	6					11	12	13	4	4	4	4	4	4	4	4	3	3	3	4	4	5	4	3	5	5	5	5	5	5	4	5	1	3
19	1	1	2	2	3	3	4	1	1	3	1		3						9		11			4	4	4	4	4	4	4	4	4	4	4	4	4	3	2	2	4	2	3	3	5	5	4	5	4	3
19	1	1	2	2	3	3		1	1		1	2												4	4	4	4	4	4	4	4	3	4	3	3	4	3	2	2	3	2	3	2	5	5	4	5	4	3
19	1	2	2	2	3	3	4	1	1	3	1		3		5			8	9		11		13	4	4	4	4	4	4	4	3	3	4	4	2	3	5	3	2	5	1	3	2	5	5	5	5	5	4
19	1	1	2	2	2	2	4	1	1	3	1	2	3			6	7	8	9	10	11		13	4	3	4	4	4	3	4	4	4	4	5	4	3	3	4	2	5	2	3	2	5	5	5	5	2	3
19	1	1	2	2	3	3	4	2	1		1		3											4	3	4	4	4	3	4	4	4	4	5	3	3	3	1	2	5	1	4	4	5	5	5	5	2	5
18	1	1	2	2	2	3	4	1	1	3	1		3			6		8					13	4	4	4	4	4	4	4	4	4	4	5	4	3	4	5	2	5	2	3	2	5	5	5	5	3	5
19	2	1	2	2	2	3	4	1	1	3	1	2				6				10	11	12	13	4	4	4	4	3	4	4	4	4	4	2	3	4	5	3	3	5	4	3	3	5	5	5	5	5	5
19	1	1	2	2	3	3		1	1		1					6			9		11	12		3	3	4	4	3	4	4	4	2	3	5	4	4	4	3	2	5	3	3	3	4	4	3	4	2	3
18	1	1	2	2	3	3		2	1		1	2	3		5			8	9		11	12	13	4	4	4	3	3	3	4	3	3	3	3	3	3	2	5	3	4	2	4	4	4	4	4	4	2	2
18	1	1	2	2	1	3	3	1	1		1	2				6		8						4	4	4	4	4	4	4	4	4	4	5	3	4	4	4	2	5	2	3	3	5	5	3	5	2	2
18	1	1	2	2	3	3		1	1		1	2	3			6		8	9		11		13	4	4	4	3	4	4	4	4	4	4	4	4	4	4	3	4	3	3	4	3	5	5	4	5	4	3
18	2	1	3	2	2	2	4	1	1	3	1	2				6		8	9		11		13	4	4	4	4	4	4	4	4	4	4	3	2	4	4	4	2	5	4	4	5	4	5	5	5	1	3
17	1	3	2	2	2	2		1	1		1	2	3				7		9		11	12	13	3	3	3	3	3	3	4	4	3	4	3	2	3	3	3	3	5	2	2	2	4	5	4	4	3	4
16	1	1	3	2	3	4	4	2	1	3	1	2				6	7				11	12	13	3	2	4	4	3	3	4	4	4	4	4	2	2	2	3	4	4	3	2	2	5	5	3	4	4	1
18	1	3	3	2	3	3	3	1	1	1	1										11			3	3	3	4	3	4	3	4	3	4	4	4	4	4	3	3	4	2	3	2	5	5	5	4	4	5
19	2	2	2	2	2	2	4	1	1	3	1		3		5						11	12	13	3	4	3	4	4	4	4	4	3	4	2	2	3	3	5	3	5	2	4	3	5	5	4	5	4	2
18	1	2	2	2	3	3		1	2		1	2											13	4	4	4	4	4	4	4	4	3	4	5	4	3	4	3	4	4	3	5	5	4	4	3	4	3	2
19	1	3	2	2	3	3	4	1	1	3	1					6			9		11	12	13	4	3	3	3	3	4	3	3	2	3	3	1	1	1	4	2	2	1	2	2	4	4	4	4	3	4
19	1	1	2	2	3	2	4	1	1	3	1	2												4	4	4	4	4	4	4	4	4	4	4	4	4	4	3	3	5	2	3	3	5	5	5	5	1	5
18	1	3	2	2	3	3		1	1				3			6					11	12		3	4	4	4	4	4	4	4	3	4	2	1	3	4	4	2	5	1	3		5	5	1	4	1	1
18	2	1	2	2	3	3	4	1	1	3				4	5	6					11	12		4	4	4	4	4	4	4	4	4	4	1	2	3	3	4	3	5	2	1	1	5	5	5	5	1	5
19	1	2	2	2	3	3		1	1				3						9					3	3	3	3	4	3	3	4	3	4	4	3	3	3	4	4	5	4	5	5	5	5	4	5	3	2
18	2	3	2	2	2	2	4	1	1	3	1										11			3	4	4	4	4	4	4	4	4	4	5	5	4	5	5	5	5	2	5	5	5	5	5	5	3	5
17	1	2	2	2	3	3		1	1		1				5	6	7	8	9		11			3	3	3	4	4	3	4	4	3	3	3	1	3	4	4	2	4	5	3	2	5	4	4	5	1	4
16	1	3	2	2	2	3	4	1	1	3	1	2	3	4	5	6	7			10	11	12	13	4	3	3	4	3	3	3	3	3	3	2	2	3	3	5	2	5	2	2	2	4	5	3	5	1	2
19	1	2	3	2	3	3		1	1		1	2	3	4	5	6		8	9	10	11	12		3	4	4	4	4	4	4	4	4	4	2	1	2	3	1	1	3	3	3	3	5	5	3	5	3	2
19	2	1	2	2	3	3	3	1	1		1	2	3								11			3	2	3	3	3	3	3	3	3	3	5	4	4	4	4	2	5	2	4	4	5	5	4	5	1	5
16	1	3	2	2	3	2	4	1	1	1	1					6					11	12	13	3	3	4	4	4	4	4	4	3	4	3	1	1	1	5	1	4	3	1	1	5	5	5	5	5	3
17	1	3	2	3	3	2	3	1	1	3	1	2	3						9		11	12		3	3	3	3	3	4	4	4	3		5	5	4	3	4	3	5	4	2	2	5	5	5	5	1	2
16	1	3	2	2	3	1		1	2		1		3			6	7	8	9	10	11	12		3	4	3	4	3	4	4	3	3	3	2	2	4	4	3	2	5	2	4	4	4	5	4	4	3	4
17	1	1	2	2	4	3	4	1	1	3	1					6					11			4	4	4	4	4	4	4	4	3	3	1	1	3	4	4	2	3	1	2	2	5	5	5	5	4	5
18	1	1	2	2	3	4		1	1		1		3								11			3	4	4	4	3	4	4	3	3	3	2	2	4	4	4	2	4	2	3	3	5	5	5	5	1	3
18	2	1	2	1	3	3		1	1		1	2			5	6		8			11	12		3	3	4	4	4	4	4	4	4	3	4	3	4	3	4	2	5	1			5	4	4	5	3	4
19	2	2	2	2	3	3	4	1	1	3	1		3		5	6	7	8	9		11			3	4	4	4	4	4	3	4	3	4	1	2	2	3	3	1	4	2	2	2	5	5	5	5	4	3
19	1	3	2	3	2	1	4	1	1	3	1		3								11	12	13	4	4	4	4	4	3	4	4	3	3	3	2	3	2	2	2	3	2	1	1	5	5	5	5	5	2
16	2	2	2	2	2	1	2	1	1	1	1	2	3		5					10	11	12	13	4	3	4	4	4	4	4	4	4	4	5	5	5	5	5	4	5	5	5	5	5	4	4	5	4	4
18	1	1	2	2	3	2	4	1	1	1	1		3									12		4	4	3	4	4	4	3	4	4	4	3	1	1	1	5	1	5	1	1	1	5	5	3	5	1	5
19	1	1	2	3	3	3	2	1	1		1		3								11			2	3	2	3	3	2	3	3	2	3	3	2	4	3	5	2	5	2			5	5	4	5	3	2
16	1	3	2	2	3	3	3	1	1	1	1	2	3				7		9		11	12	13	3	4	3	4	3	3	4	4	3	3	3	3	4	4	3	3	5	3			5	5	4	4	3	3
19	1	1	2	2	3	3	4	2	2	3			3											4	3	4	4	3	4	4	4	4	4	3	2	3	3	3	3	4	2	3	3	4	5	4	5	3	1
19	2	2	2	2	3	3	4	2	1	3	1	2		4		6			9		11			3	4	3	4	4	3	3	3	3	3	5	5	4	4	5	3	5	3	1	1	4	4	4	4	3	3
18	1	1	2	2	2	2	4	1	2	3	1	2				6			9		11	12		4	3	3	4	4	4	4	4	3	4	4	3	3	2	4	2	5	3	1	1	5	5	5	5	1	5
19	1	1	2	2	3	3	4	1	1	3	1	2	3								11			4	3	4	3	4	4	4	3	4	4	5	5	5	5	5	5	5	5	5	5	5	5	5	5	1	5
17	2	2	2	2	3	3	3	1	1	1	1	2	3								11	12	13	3	3	3	3	3	3	3	3	3	3	4	5	4	2	5	2	5	1	4	3	5	5	5	5	3	1
19	1	1	2	3	2	1	4	2	2	2	1	2								10				4	4	4	4	4	4	4	4	4	4	5	4	4	5	3	3	5	2	2	2	5	5	4	4	4	4
18	1	1	2	2	3	3	4	1	1	3	1					6	7	8	9		11	12	13	3	1	1	3	3	3	3	3	3	3	1	1	2	1	5	1	3	2	5	5	4	4	4	4	4	1
19	1	1	2	2	2	3	4	2	2	3			3			6				10				4	4	3	4	3	4	3	4	3	3	5	5	4	4	5	2	5	4	3	3	5	5	5	5	5	5
16	1	2	2	2	3	1	4	1	1	3	1				5	6	7	8	9	10	11			2	2	3	3	4	3	3	1	3	2	2	2	3	3	2	1	2	2	4	4	5	5	2	4	5	3
16	1	2	2	2	3	4		1	2		1				5	6	7	8	9		11		13	4	3	4	4	3	3	3	3	3	3	5	3	4	4	5	2	3	3	3	3	4	5	4	5	3	4
19	1	2	2	3	3	3	3	1	1	1	1		3	4				8			11	12		3	4	4	4	4	4	4	4	3	3	5	4	4	5	2	3	5	4	3	3	5	5	4	5	4	2
16	2	1	2	2	3	3		1	1		1		3			6		8	9	10	11	12	13	4	4	4	4	4	4	4	4	4	4	3	3	4	4	4	4	5	3	4	4	4	5	5	5	5	4
19	1	1	2	2	3	3	4	2	1	3	1		3						9		11			3	3	4	4	4	3	4	2	3	3	2	2	3	4	2	4	4	2			5	5	5	5	3	3
17	2	1	2	2	3	3	3	2	1	3	1					6		8		10	11		13	3	4	4	4	4	4	4	4	4	4	3	2	4	4	4	4	5	5	5	4	5	5	5	5	5	3
16	1	1	2	2	3	3	4	1	1	3	1	2				6	7	8			11	12	13	4	3	4	4	4	4	4	3	4	4	4	3	3	4	4	2	5	3	4	3	5	5	4	5	4	2
19	1	2	2	2	3	3	4	1	1	3				4							11			4	3	2	4	4	4	3	3	4	4	5	1	1	1	5	1	5	1	5	5	5	5	5	5	5	5
18	1	3	2	2	2	2	2	1	1	1	1	2								10				3	3	3	3	3	3	3	3	3	3	4	2	4	4	4	2	2	5	2	3	5	5	5	5	5	5
18	1	1	2	2	3	3	3	1	1	1	1		3			6					11	12		4	4	4	4	4	4	4	4	3	4	5	1	3	3	2	1	2	2	3	3	5	5	5	5	2	3
17	2	3	2	2	3	3	3	1	1	1	1									10	11	12	13	3	4	3	4	4	4	4	4	3	3	3	4	3	4	3	2	3	2	5	4	5	5	4	5	4	4
19	1	3	2	3	3	3	3	1	1	1	1				5				9		11	12	13	3	3	3	3	3	3	3	3	2	2	4	4	4	4	4	3	3	2	3	3	4	4	4	4	4	2
16	2	3	2	2	3	1		1	1		1					6			9	10	11		13	3	3	3	4	4	3	4	4	3	3	5	5	4	4	4	2	4	1	3	3	5	5	4	5	4	5
19	1	1	2	2	3	3	3	1	1	1	1	2	3			6					11	12		4	3	3	4	3	3	4	4	3	3	4	4	4	4	4	4	5	3	4	3	5	5	4	5	2	4
19	1	1	2	2	3	3	4	1	1	3	1		3				7	8		10	11	12	13	3	3	3	4	4	4	4	4	3	3	3	2	4	4	3	3	4	2	3	2	5	5	2	4	3	3
19	1	1	2	1	3	3		1	1		1					6		8	9		11	12		4	3	3	4	4	4	4	4	3	4	3	2	4	5	4	3	5	5			5	5	4	5	3	4
17	1	1	2	2	3	3	4	2	1	3	1										11		13	3	3	3	4	3	4	4	4	3	4	2	3	4	4	5	4	5	2	5	5	5	5	5	5	3	3
19	2	1	2	1	3	3	4	1	1	3			3								11	12		3	3	3	4	3	3	4	3	2	2	1	3	5	5	5	1	5	3			5	5	2	5	1	1
16	1	1	2	2	3	3		1	1		1		3			6		8			11		13	3	3	3	4	3	3	4	3	2	3	5	4	4	5	3	3	5	5	4	4	5	5	4	5	3	4
17	1	2	2	2	2	3	4	1	1	3	1	2	3	4				8	9		11	12	13	3	3	3	4	4	4	4	4	4	3	2	3	3	3	3	3	4	3	2	2	5	4	3	5	3	5
16	2	1	2	2	3	3	4	1	2	3	1				5						11	12	13	3	3	4	4	4	4	4	4	4	4	2	1	4	3	3	3	5	3	4	3	5	5	2	5	3	1
17	2	2	2	2	3	3	3	1	1	3	1	2	3						9		11	12	13	4	4	3	4	4	3	3	4	2	4	3	3	2	3	5	2	5	2	3	3	5	5	4	5	2	2
19	1	1	2	3	2	1		1	1		1	2	3		5	6			9	10	11	12		4	3	3	3	3	3	3	3	3	3	4	4	4	4	2	1	3	4			5	5	5	4	1	4
16	2	1	2	2	3	3	4	1	1	3	1				5		7				11	12	13	4	4	3	4	4	4	4	4	1	3	4	2	4	4	4	2	5	5	4	3	5	5	4	5	2	4
19	1	1	2	2	3	3	3	1	1	1	1		3			6					11	12		4	4	4	4	4	4	4	4	4	4	2	2	3	2	5	2	5	2	2	2	5	5	4	5	5	5
16	1	2	2	2	3	3		1	1		1	2	3		5	6	7	8	9		11	12	13	4	4	4	4	4	4	4	4	4	4	5	5	5	4	4	2	5	2	5	5	5	5	4	5	5	4
17	1	1	2	2	3	3	4	1	1	3	1	2	3			6	7				11	12	13	4	4	4	4	4	4	4	4	4	4	5	4	4	3	5	3	5	3	4	3	5	5	5	5	3	4
16	1	1	2	2	3	2		1			1	2									11			3	4	3	3	4	3	4	4	4	4	5	5	4	5	3	5	5	5	3	5	5	5	5	5	3	5
18	2	1	2	2	3	1		1	1		1	2								10	11	12	13	3	4	4	4	4	4	4	4	3	4	3	3	5	5	5	2	5	5	1	1	5	5	5	5	3	5
16	1	1	2	2	4	4	4	1	1	3	1	2	3	4		6	7	8	9		11	12		3	3	3	3	3	3	3	3	3	3	4	4	4	4	3	3	4	5	3	2	5	5	4	5	3	1
16	1	1	2	2	3	3		1	1		1		3			6	7	8			11			3	2	2	4	3	2	2				5	5	5	5	4	5	5	5	5	5	5	5	5	5	5	5
19	1	1	3	2	3	3	3	1	1	1	1				5	6	7	8	9	10	11	12	13	4	3	4	4	4	4	4	4	4	4	2	1	4	4	3	3	5	4	2	2	5	5	4	5	2	5
19	2	1	2	2	3	1		1	1		1								9	10	11			3	3	3	4	4	3	4	3	3	3	2	1	3	3	4	2	3	3	1	1	5	5	4	5	3	3
16	1	1	2	2	2	3		1	1		1	2				6					11		13	4	3	4	4	4	4	4	4	4	4	5	2	4	3	5	1	5	2	4	4	1	5	5	5	1	5
16	2	2	3	2	3	2		1	1		1		3								11			3	3	3	4	3	4	4	4	3	4	5	4	4	5	5	3	5	5	3	3	5	5	5	5	3	4
16	2	1	3	2	3	3		2	1		1				5									3	3	3	3	3	3	3	3	3	3	5	1	3	3	3	3	5	3	3	3	4	3	2	5	2	1
19	1	1	2	2	3	3		1	1		1	2	3		5	6	7	8	9		11	12	13	3	3	4	4	4	4	4	4	4	4	5	2	2	2	3	3	1	2	1	2	5	5	5	5	1	5
17	1	1	2	2	3	3	4	1	1	3	1		3								11	12	13	3	3	3	4	4	4	4	4	2	3	5	4	4	5	3	3	4	5	3	4	5	5	5	5	4	2
19	1	1	2	2	3	3		1	1		1	2	3	4		6		8	9		11	12		4	4	3	4	4	4	4	4	4	4	5	3	4	4	3	5	4	2	3	2	5	5	2	5	3	4
19	1	1	2	2	2	2	4	1	1	3	1		3			6	7	8	9		11	12		3	3	3	3	4	4	4	3	2	3	5	4	3	5	5	4	5	5	4	4	5	4	5	4	5	5
17	1	1	2	2	3	3	3	1	1	1											11			3	3									2	2	4	3	3	1	5	1	5	5	5	5	5	5	1	4
18	2	1	2	2	3	2		1	1		1		3			6		8		10	11	12	13	3	2	4	3	4	3	4	4	4	4	3	3	4	4	3	3	5	3	2	2	4	3	2	3	3	1
16	1	1	2	2	4	4	4	2	2	3	1		3							10	11	12		3	3	4	4	4	4	4	4	4	4	3	2	2	2	4	2	5	1	1	1	5	5	5	5	3	5
19	2	1	2	2	3	3		2	1		1		3		5			8		10	11			3	3	3	3	4	4	4	4	3	4	3		2	2	3	2	5	2	2	3	5	5	5	5	3	3
17	2	1	3	2	3	3	3	1	1	1	1	2	3		5	6								3	4	3	4	4	4	4	4	3	4	3	2	4	3	3	2	5	2	3	2	5	5	5	4	5	5
18	1	1	2	2	3	3	4	1	1	3	1					6	7	8	9	10	11	12		3	3	3	4	4	3	3	3	3	3	4	3	4	4	5	2	5	2	2	2	5	5	4	4	4	3
17	1	1	3	2	3	3	3	1	1	1	1		3			6		8	9		11	12		3	1	3	4	2	4	4	2	2	3	1	1	2	2	5	3	5				5	5	4	5	1	4
19	1	3	2	3	3	3	3	1	2	3			3			6		8	9					4	4	4	4	4	3	3	4	3	3	1	1	3	2	4	2	5	2	5	3	4	4	4	4	5	2
17	2	1	2	2	3	3	4	2	2	3	1	2	3	4	5	6	7	8	9	10	11	12	13	3	4	2	4	3	4	3	4	4	4	3	4	4	4	4	5	3	2	5	3	4	3	4	4	4	3
16	1	2	2	2	3	2		1	1		1		3								11	12		4	4	4	4	4	4	4	4	4	4	4	4	4	4	3	2	5	3	4	4	5	5	4	4	4	4
18	2	1	3	3	3	4	4	2	2	3	1	2			5					10	11		13	4	3	3	4	4	2	4	3	3	3	4	3	4	5	3	3	5	3	3	3	5	4	4	5	1	3
19	1	1	2	2	3	3	4	1	1	3	1		3			6		8	9		11			4	3	4	4	4	4	4	4	3	3	3	2	2	2	3	3	5	1	4	4	5	5	4	5	4	3
17	1	1	2	2	2	3		1	1		1		3								11	12		3	3	3	4	4	4	4	4	3	4	4	3	4	5	3	2	5	4	3	4	4	4	3	5	3	4
18	1	1	2	2	2	2	4	2	2	3	1				5	6	7	8	9		11	12	13	4	4	4	4	4	4	4	4	4	4	4	2	4	4	3	2	5	1	5	5	5	5	5	5	2	5
17	1	1	2	2	3	3	3	1	1		1		3		5	6	7	8						3	3	4	4	4	4	4	4	4	4	5	4	4	5	4	2	5	5	3	2	5	5	5	5	4	4
17	1	1	2	2	3	3		1	1		1		3	4		6	7	8	9		11	12	13	3	3	3	4	4	4	4	4	4	4	5	2	4	4	4	2	3	3	3	2	5	5	5	5	1	5
18	1	1	2	2	3	2	3	1	1	1	1	2				6		8	9	10	11	12	13	4	4	3	4	4	4	4	4	3	3	5	4	4	4	4	3	5	3	3	3	5	5	5	5	5	3
17	1	1	2	2	3	3		1	1		1	2	3					8	9		11	12		4	4	4	4	4	4	4	4	3	3	4	4	4	4	5	5	5	5	5	4	5	4	2	5	2	1
18	1	1	2	2	3	3	4	1	1	3	1	2	3			6					11	12	13	4	4	4	4	4	4	4	4	3	4	4	2	4	4	4	2	5	4	3	3	5	5	4	5	2	4
17	2	1	2	2	3	3	2	2	2	2	1		3		5	6	7	8	9	10	11	12	13	4	4	4	4	4	4	4	4	4	4	4	4	5	5	5	4	5	5	3		5	5	5	5	5	2
19	1	1	2	2	3	3		1	1		1		3		5						11		13	4	3	3	4	4	4	3	4	4	4	5	5	4	3	5	2	5	5	3	4	5	5	4	5	3	3
18	1	1	2	2	3	3	3	1	1	1	1	2	3	4		6		8	9	10	11	12	13	3	3	4	4	4	2	3	3	3	4	2	2	3	3	4	2	5	4	2	3	5	5	4	4	2	3
18	2	1	2	2	2	2	2	1	1	1	1							8			11		13	3	3	3	4	3	4	3	3	3	4	5	4	4	4	4	2	4	2	3	4	5	4	4	4	3	4
17	1	1	2	2	3	3	4	1	1	3	1		3			6					11	12		4	3	4	4	3	4	4	4	4	3	5	5	4	5	4	2	5	2	5	5	5	4	4	5	3	2
18	1	1	2	2	3	3		1	1		1	2	3	4	5				9		11	12	13	3	3	3	4	4	3	3	3	3	3	3	4	4	4	2	3	5	5	3	3	5	5	4	5	5	5
18	2	1	3	2	3	3	4	1	1	3	1		3		5						11	12	13	3	1	1	2	3	3	1	2	2	2	2	2	3	3	3	1	4	1	1	2	4	4	4	3	2	1
18	1	1	2	2	3	2		1	1		1													1	2	3								4	2	3	2	5	2	5	4	2	2	5	5	3	4	2	5
16	1	1	2	2	3	3	4	1	1	3	1		3								11		13	4	4	4	3	4	4	4	4	3	3	2	1	2	2	5	2	5	2	3	2	5	5	4	5	3	3
16	1	1	2	2	3	3	3	1	1	3	1	2				6					11	12		4	2	4	4	4	3	4	4	3	4	3	3	4	4	4	2	5	2	3	3	4	4	3	4	2	4
18	1	1	2	2	3	3		2	1		1		3		5	6		8	9	10	11	12	13	4	3	3	4	4	4	4	4	4	4	2	2	3	4	4	1	5	2	2	2	5	5	5	5	3	4
16	2	1	3	2	3	3	3	1	2	1	1		3		5	6	7	8						2	2	3	4	3	3	3	3	3	3	4	4	5	5	3	3	5	4	4	4	4	5	4	4	3	2
19	1	1	2	2	3	3	3	1	1	1	1	2	3							10	11	12		3	4	3	3	4	3	4	3	3	4	5	4	4	3	4	2	5	4	4	4	5	5	4	5	4	5
17	1	1	2	2	3	3	4	2	2	3	1		3	4										3	3	4	3	3	3	4	3	3	3	5	3	3	4	5	2	4	2	4	4	4	5	5	5	2	2
19	1	1	3	2	3	3		1	1		1		3						9		11	12	13	3	3	3	3	4	3	4	4	3	3	3	2	3	3	3	2	5	2	2	2	5	5	5	5	1	4
16	1	1	2	2	3	3	3	1	1		1					6	7	8			11	12		3	3	2	4	3	4	4	4	3	4	5	5	4	3	5	2	5	2	2	3	5	5	5	5	5	4
18	2	1	2	2	3	3		1	1		1		3	4						10				3	2	3	4	3	4	3	4	3	3	3	1	2	2	4	3	5	2	2	2	3	4	2	3	3	2
19	1	1	2	1	2	3		2	1		1	2				6		8	9		11			4	4	4	4	4	4	4	4	4	4	5	4	4	4	3	1	5	1	3	3	5	5	5	5	5	5
17	2	1	2	2	3	3	4	1	1	3	1		3	4	5					10	11		13	4	4	4	4	4	4	4	4	3	4	4	3	4	4	4	3	5	5	5	5	5	5	5	5	1	2
17	1	1	2	2	2	4	3	1	1	1	1			4		6	7				11	12	13	3	3	3	3	4	4	3	3	3	3	4	4	2	4	3	3	5	4	3	2	5	5	4	5	1	4
18	1	1	2	2	3	2		2	2		1		3			6					11			3	4	4	4	4	4	4	4	4	4	4	2	4	4	5	2	4	2	2	2	4	5	5	5	1	4
18	2	1	2	2	3	3	3	1	1	1	1	2	3		5			8	9				13	4	4	4	4	4	4	4	4	4	4	5	5	5	5	5	4	5	3	3	3	5	5	4	5	4	4
18	1	1	3	2	3	3	3	1	1	1	1	2	3	4				8		10	11			4	4		4	4	4	4	4	4	4	3	3	5	5	4	4	5	3	5	5	5	5	5	5	5	5
18	1	1	2	2	3	3		2	1		1	2			5						11			4	3	3	3	4	4	4	4	3	3	5	3	2	1	4	1	4	1	2	2	4	5	4	4	3	3
17	1	1	2	2	3	3	4	1	2	3	1	2	3		5			8	9	10	11	12	13	4	4	4	4	4	3	4	4	4	4	5	5	5	4	5	4	5	4	5	5	5	5	4	5	1	4
19	1	1	2	2	3	3		1	1		1		3			6	7				11	12		3	3	2	4	3	4	4	4	2	4	5	4	3	3	5	2	5	5			5	5	5	5	3	2
18	1	1	2	2	3	3		1	1		1	2	3	4	5									4	3	4	4	4	4	4	4	4	4	3	2	3	4	4	4	5	5	4	4	5	5	5	5	1	5
16	1	2	2	2	3	3		1	1		1	2	3		5	6	7		9		11	12	13	4	3	3	4	4	4	4	4	3	4	5	4	4	4	5	3	5	5	5	5	5	5	4	5	1	5
18	1	1	2	2	3	3	4	1	1	3	1	2			5	6	7	8	9		11	12		4	4	4	4	4	4	4	4	3	4	5	4	4	5	3	2	5	3	5	5	5	5	5	5	1	4
16	1	1	2	2	4	4	4	2	2	3	1													3	4	3	4	3	4	4	4	4	3	5	2	5	1	5	1	5	1	3	3	5	5	5	5	4	1
18	1	1	3	2	1	4	4	1	2	3	1		3			6	7	8	9		11	12		3	3	3	4	3	3	3	3	3	3	2	1	3	1	5	2	5	2	2	2	5	5	3	5	4	2
17	1	1	2	2	2	2	4	1	1	3	1					6	7	8			11	12	13	4	3	3	3	3	3	3	3	3	3	4	4	4	4	4	3	4	5	5	5	4	5	5	5	4	4
17	1	3	2	1	3	3	3	2	2	1	1		3			6		8	9	10	11	12	13	1	4	4	4	4	4	4	4	4	4	4	2	4	2	5	5	4	3	5	5	5	5	5	5	5	5
16	2	1	2	2	3	3	4	2	1						5	6		8			11		13	3	3	3	4	3	4	4	4	4	3	2	2	4	3	5	1	5	2	1	1	5	5	5	5	5	5
16	1	1	3	2	3	2	3	1	1	1	1	2	3	4	5	6	7	8	9	10	11	12	13	3	4	3	3	3	4	4	4	4	4	4	5	3	2	2	1	5	3	4	4	5	5	5	5	4	5
16	2	2	2	2	3	3		1	1	1	1		3	4	5	6		8	9		11	12	13	4	4	4	4	3	3	3	4	4	4	5	4	3	3	5	2	5	3	3	2	5	5	4	5	2	4
18	1	1	2	2	4	4	4	2	2	2			3	4	5	6		8	9					3	3	4	4	4	4	4	3	3	3	1	1	1	2	4	3	3	1	3	3	5	5	4	5	2	4
19	2	1	2	2	3	3		1	1		1					6			9		11			4	3	4	4	4	4	4	4	4	4	4	4	5	5	4	4	5	5	4	4	5	5	4	5	5	4
19	2	1	2	2	3	3		1	2										9		11	12	13	3	3	3	4	3	3	3	3	3	4	5	2	4	3	5	3	5	2	3	3	5	5	5	5	5	3
16	1	2	2	2	2	2	3	1	1	1	1				5	6	7	8	9		11	12	13	4	4	3	3	4	4	4	4	3	4	2	1	4	3	5	1	5	2	3	3	4	5	3	5	4	4
17	1	1	2	2	4	4	4	1	1	3	1	2	3			6		8	9		11		13	3	3	2	4	3	3	3	3	3	3	2	2	5	5	2	3	5	3	3	3	5	5	5	5	1	3
16	1	3	2	2	2	2		1	1		1													3	3		4	4		4	3		4	3	2	4	3	4	2	4	2	1	2	4	5	4	5	4	2
18	1	2	2	2	2	3		1	1		1		3	4	5	6	7	8	9		11	12	13	4	4	4	4	4	4	4	4	3	4	4	4	5	5	2	2	5	4	4	4	5	5	5	5	1	3
18	1	2	2	2	3	2	4	1	1		1					6			9	10	11	12		4	3	3	4	4	4	3	4	3	4	5	3	4	5	3	2	5	2	2	2	5	5	3	5	4	4
16	1	2	2	2	3	3		1	1		1													3	3	3	3	3	3	3	3	3	4	5	3	4	4	5	5	1	3	3	3	5	5	5	5	5	2
16	1	2	2	2	4	2		1	1		1		3						9		11			2	3	2	3	4	4	4	4	3	3	3	2	3	3	4	2	3	5	2	3	4	5	4	5	3
16	1	2	2	2	3	3	4	1	1	3	1	2		4							11			4	3	3	4	4	3	4	4	3	4	3	4	4	5	4	2	5	4		4	5	5	5	5	4	4
16	1	2	2	2	3	2	4	1	1	3	1		3			6		8	9		11	12		3	4	3	4	4	4	4	4	3	4	5	2	2	4	5	4	5	5	4	3	5	5	4	5	3	4
18	1	3	3	2	2	2	4	1	1	3	1		3			6		8	9		11	12	13	3	3	2	4	3	4	3	3	3	3	2	1	3	3	4	2	4	3	2	2	5	5	5	5	4	5
19	2	2	2	2	3	3	4	1	1	3	1		3	4										4	3	4	4	4	4	4	4	4	4	5	4	4	4	4	3	5	3	3	2	5	4	4	5	4	4
18	1	2	2	2	3	2		1	1		1	2	3	4		6	7	8	9	10	11	12	13	4	3	3	4	3	4	4	4	3	4	1	1	2	1	5	1	5	2	1	1	5	5	5	5	5	5
18	2	1	2	2	3	2	4	1	1	3	1		3		5	6	7	8			11	12		3	3	3	4	3	3	4	4	4	3	2	2	5	4	5	2	5	3	4	3	4	5	5	5	3	4
16	1	2	2	2	3	3		1	1		1	2	3	4	5	6	7	8	9	10	11	12	13	3	3	3	3	4	4	3	3	3	3	2	1	3	1	2	2	4	2	3	3	4	4	4	4	4	4
16	1	3	2	2	3	4		1	1		1		3		5	6	7	8			11	12		3	3	3	4	4	3	3	3	3	4	3	2	3	4	3	1	5	2	2	2	4	4	3	4	5	5
16	1	2	2	2	3	3	3	1	1	1	1		3											4	4	3	4	4	4	4	4	3	3	3	2	2	2	5	2	5	2	4	3	5	5	5	5	5	5
17	1	1	2	2	2	2		1	1		1		3			6			9		11	12	13	3		3	4	3	3	4	4		4	3	2	4	4	3	3	5	2	2	3	5	5	3	4	3	3
18	1	2	3	2	3	2		1	1		1	2	3	4	5	6	7	8	9		11	12		4	2	3	4	4	3	4	4	3	3	1	1	2	2	5	2	5	1	1	1	5	5	5	5	5	4
16	1	2	2	2	4	4	4	2	1		1	2	3			6	7	8	9				13	4	4	3	4	4	3	4	2	3	3	2	2	4	2	3	2	3	1	2	3	5	5	4	4	4	4
16	1	3	2	2	2	1	4	1	1	3	1	2	3	4	5	6	7	8	9	10	11	12	13	3	3	3	3	3	3	3	3	3	3	1	4	2	1	5	1	3	2	3	4	5	5	5	5	5	5
16	1	3	2	2	3	3	4	2	1	3	1				5	6	7	8	9		11		13	3	3	3	4	3	3	3	4	3	3	4	4	4	3	5	1	5	2	3	3	5	5	4	4	5	4
16	1	3	3	3	1	2	4	1	1	3	1	2	3		5	6	7	8	9		11	12	13	3	3	3	3	3	3	3	3	2	3	3	3	4	4	5	3	5	2	2	3	3	5	3	5	3	5
17	1	2	2	2	3	3		1	1		1	2	3			6		8	9		11		13	3	3	4	4	4	4	3	4	2	4	4	3	4	5	5	2	5	2	5	3	5	5	5	5	2	4
16	2	2	2	2	4	4	4	3	3	3	1	2	3		5	6	7		9		11	12		3	3	3	4	4	3	4	4	4	4	4	3	4	5	4	2	2	1	4	5	5	5	5	5	3	1
17	1	2	2	2	2	1		1	1		1		3		5						11			4	3		4	4	4	3	4	3	4	4	3	2	2	4	2	5	1	4	3	5	5	5	5	1	5
16	1	1	2	2	3	3		1	2		1		3		5	6	7	8	9		11	12	13	3	3	3	3	3	3	3	3	3	3	2	2	3	2	3	3	3	2	4	4	4	4	4	4	3	4
17	1	2	2	2	3	3		1	1		1		3			6	7	8	9		11	12		4	3	3	4	4	4	4	4	4	4	5	4	4	5	4	5	4	5	5	3	5	5	5	5	4	4
18	1	3	2	3	2	3	2	1	1	1	1	2	3	4	5	6	7	8	9	10	11	12	13	4	4	4	4	4	4	4	4	4	4	2	3	3	2	5	3	2	4	1	2	5	5	5	5	4	5
16	2	1	2	2	3	3	4	1	1	3				4	5	6		8		10	11	12	13	3	2	3	3	2	3	4	2	3	2	2	2	3	3	5	2	4	4	2	2	4	4	2	4	2	4
	1	2	2	2	4	3	4	1	1	1	1		3		5			8			11		13	3	2	3	4	4	4	3	3	2	4	4	5	2	4	5	5	5	2	5	5	5	5	5	5	4	3
16	2	3	3	2	2	4	4	2	2	2						6								4	3	3	4	4	4	4	4	4	4	5	1	3	1	5	5	5	2	1	1		5	1	5	3	1
18	2	3	2	2	3	3	4	1	1	3	1				5	6	7	8	9		11		13	3	4	4	4	4	4	4	4	4	4	4	4	3	3	3	2	4	3	3	3	5	5	5	5	5	5
18	1	2	2	2	3	3	4	1	1	3	1	2	3		5	6	7	8	9	10	11	12	13	3	3	3	3	3	3	4	4	4	3	5	4	4	3	2	5	2	4	2	2	5	5	5	5	3	5
16	1	1	2	2	4	4	4	2	3	3			3					8		10				3	4	4	4	4	4	4	4	4	4	1	2	2	1	2	1	1	1	2	2	5	5	5	5	5	1
16	1	2	2	2	3	4	4	2	2	3	1							8			11		13	3	3	3	4	3	2	3	3	3	2	3	1	3	4	4	4	5	2	4	4	5	5	4		2	3
18	1	1	2	2	2	1	4	1	1	3	1	2	3		5	6	7	8	9	10	11	12	13	3	2	2	4	2	4	4	4	3	3	3	2	2	2	5	2	4	3	2	2	5	4	3	5	3	2
17	1	3	2	2	3	3	3	1	2	1	1		3			6			9		11	12	13	3	3	2	4	3	3	3	3	3	2	3	3	4	5	3	2	1	5	5	3	5	5	5	5	4	3
17	2	1	2	2	3	2	4	1	1	3	1	2	3		5	6	7	8	9		11	12	13	3	3	3	4	3	3	3	3	3	3		4	4	5	4	3	5	4	4	3	5	5	4	5	2	3
19	1	3	3	2	3	2	4	1	1	3	1					6		8	9		11	12		3	3	3	4	3	2	4	2	3	3	1	1	2	2	3	3	2	3	2	2	5	5	5	5	4	5
19	2	1	3	2	2	1		1	1		1	2											13	4	3	4	4	4	4	3	3	3	3	2	3	4	5	3	4	5	5	3	2	5	5	4	5	2	2
17	2	1	2	2	1	4	3	1	1	1	1		3		5	6							13	3	4	4	4	3	2	4	3	4	4	4	4	4	4	5	3	5	3	5	4	4	4	4	4	4	2
18	1	3	2	2	2	3		2	1		1		3						9					4	4	4	4	4	4	4	4	4	4	5	3	4	4	4	2	5	2	3	3	5	5	5	5	2	3
18	2	1	2	2	3	3	3	2	2	2													13	4	4	3	3	3	3	3	3	3	3	1	1	1	1	5	1	2	1	1	1	5	5	5	5	3	1
17	1	2	2	2	3	3	4	1	1	1	1	2	3		5	6	7	8	9		11	12	13	4	4	4	4	4	4	4	4	4	4	1	1	2	2	5	2	4	2	2	2	5	5	4	4	3	1
17	2	1	2	2	1	3		1	1															3	4	3	4	4	4	4	4	4	4	2	1	4	4	3	1	3	4	4	3	5	5	5	5	5	5
17	1	1	2	2	3	4		1	1		1	2	3		5	6		8	9		11		13	4	4	4	4	3	4	4	4	3	4	5	3	5	5	4	1	5	1	5	5	5	5	5	5	3	3
18	1	1	2	2	3	2	4	1	1	3	1		3			6					11	12		3	3	3	3	3	3	3	3	2	3	2	1	3	4	2	2	5	1	5	4	3	3	3	3	2	2
17	1	1	2	2	3	3	4	1	1	3	1					6	7	8			11	12		3	3	2	3	3	3	4	4	2	4	3	1	4	2	5	2	5	2	2	2	4	4	4	4	4	3
17	1	1	2	2	2	3		1	1		1	2			5		7				11			3	3	3	4	4	3	4	4	3	3	4	3	5	5	4	5	5	3	4	5	5	5	4	5	2	3
18	1	1	2	2	3	3	3	1	1	1	1		3			6	7	8						4	3	3	3	4	4	4	4	4	4	4	4	4	4	4	3	5	3	4	5	5	5	5	5	3	5
17	1	1	2	2	3	3	3	1	1	1	1		3								11	12	13	3	4	2	4	4	4	4	4	4	4	5	5	5	4	4	2	5	1	3	2	5	5	5	5	5	5
18	1	3	2	2	3	2	2	1	1	1	1					6		8	9		11	12	13	3	4	3	4	3	4	4	4	3	4	3	2	2	4	2	3	4	5	3	4	4	5	4	5	3	1
19	1	2	2	2	3	3		1	1		1		3	4		6		8	9	10	11	12	13	3	2	3	4	4	3	3	3	2	4	4	2	4	4	5	2	5	2	5	4	4	5	3	5	3	4
17	1	3	2	2	3	1	3	1	1	3	1		3			6			9		11	12	13	3	3	3	3	4	4	4	4	3	3	5	5	5	5	2	2	5	4	4	3	5	5	2	5	1	1
19	2	1	2	2	2	3	2	1	1	1	1		3	4					9		11	12		3	3	4	4	4	2	4	2	3	3	2	1	4	2	2	2	4	1	3	3	5	5	4	5	5	3
16	1	2	2	2	2	2		1	1		1	2	3	4	5	6	7	8	9	10	11	12	13	4	3	4	4	4	3	3	3	3	3	1	1	2	1	4	2	3	2	3	3	4	4	3	4	3	4
17	1	1	2	2	2	2	4	2	2	3	1	2						8	9	10	11	12	13	4	4	3	4	3	4	4	4	4	4	5	3	4	4	5	4	5	4	5	5	5	5	4	5	3	4
17	1	2	2	2	4	4	4	1	1	3	1		3			6		8	9		11			4	3	3	4	4	4	4	4	3	4	4	4	4	3	2	2	2	2	3	2	5	5	5	5	3	3
17	1	1	2	2	3	2	4	1	1	1	1								9		11	12		3	3	2	3	3	3	3	2	2	3	4	2	3	2	4	2	3	2	2	2	5	4	3	4	3	3
16	1	2	2	2	3	3		1	1		1	2	3			6		8			11	12		4	3	4	4	4	4	3	4	4	4	4	3	3	3	4	4	5	2	4	4	5	5	4	5	2	3
18	2	3	3	2	3	2	4	1	1	3	1				5	6	7	8			11	12		4	4	4	4	4	4	4	4	4	4	5	5	5	5	5	5	5	5	5	5	5	5	5	5	5	5
18	1	1	2	2	2	2	4	2	1	3	1							8			11	12	13	3	3	3	3	4	4	4	3	3	3	4	5	4	5	3	3	5	1	5	5	5	4	5	5	5	4
16	2	1	2	2	3	4	4	1	1	3	1		3					8	9		11		13	3	3	2	1	2	3	3	3	3	4	5	5	4	4	5	4	5	5	5	5	5	5	5	5	5	5
16	1	1	2	2	2	2		1	1		1		3										13	3	4	3	4	3	3	4	4	3	3	1	1	3	1	5	2	3	1	2	2	5	5	3	5	3	2
17	1	1	2	2	4	4	1	1	1	1	1	2	3										13	4	4	4	4	4	4	4	4	4	4	4	5	4	4	4	3	4	3	4	3	5	5	5	5	3	1
18	1	1	2	2	1	3	3	2	2	2			3		5		7	8			11	12	13	4	4	4	4	4	4	4	4	3	4	5	3	4	4	5	5	5	4	5	5	5	5	5	5	5	4
18	2	1	2	3	4	4	4	1	1	1	1					6			9															1	1	3	2	1
18	1	3	2	2	4	4		3	3		1	2	3	4	5	6	7	8	9	10	11	12	13	3	3	3	3	3	3	3	3	2	2	1	1	4	3	2	1	5	2	1	1	5	5	5	5	1	3
17	2	2	2	2	3	3		2	1		1		3	4	5	6		8	9	10	11	12	13	4	3	3	4	3		3	3	3	3	2	2	4	3	2	2	4	3	1	3	4	4	4	4	4	4
17	2	1	2	2	3	2	4	1	1	1	1	2	3		5			8			11			4	3	3	4	4	4	3	4	3	4	5	5	3	2	5	2	5	2	5	5	5	5	5	5	1	3
	2	1	2	2	4	1		1	1		1								9			12		2	1	2	2	2	2	3	2	2	1	1	1	2	2	5	3	4	4	1	2		5	4	5	1	1
18	2	1	2	2	1	3	4	2	1	3	1	2	3											3	3	4	4	4	4	4	4	4	4	5	4	5	5	5	5	5	3	4	4	5	4	4	5	4	3
19	1	1	2	2	2	1		1	1		1		3		5	6			9		11		13	3	3	3	4	3	3	4	4	3	3	2	1	4	4	4	2	5	2	2	2	5	5	4	5	5	4
16	1	1	2	2	2	2		1	1		1	2	3	4	5	6	7	8	9	10	11	12	13	4	4	3	3	2	3	3	3	3	3	2	2	1	4	3	2	3	4	3	2	3	4	4	4	4	2
16	1	1	2	2	2	2	4	2	2	3	1		3		5	6	7	8			11	12	13	4	4	4	4	4	4	4	4	4	4	5	5	5	5	4	5	5	5	5	5	5	5	5	5	5	5
19	2	2	2	2	3	3	4	1	1	1				4	5						11	12	13	4	4	4	3	4	4	4	4	4	4	5	4	4	5	3	3	5	4	4	3	5	5	4	5	2	4
16	1	2	2	2	3	3		1	1		1							8			11	12	13	3	4	4	4	4	4	4	4	4	4	5	4	4	5	4	5	5	4	5	5	5	5	5	5	1	4
17	1	2	2	3	3	3		1	1		1	2	3		5	6	7	8	9	10	11	12	13	4	4	3	4	4	4	3	3	3	4	4	4	4	5	3	4	5	5	4	3	5	5	4	5	3	2
18	1	1	2	2	2	2		1	1		1					6			9				13	3	2	1	2	1	3	4	3	2	3	4	4	4	4	2	2	4	3	3	2	5	5	4	5	3	4
17	2	1	2	2	2	4	4	1	1	1	1			4	5	6			9		11			3	3	4	4	3	4	4	3	4	3	3	2	4	4	5	2	5	2	3	2	5	3	3	4	3	3
16	1	3	2	2	4	4	4	1	1	1	1	2				6		8			11			4	4	2	4	4	3	4	4	3	4	3	2	2	1	5	2	2	1	1	1	5	5	4	4	4	1
18	1	3	2	2	3	3	4	1	1		1		3			6		8	9			12		3	4	2	3	4	4	4	4	2	4	5	3	2	3	4	2	4	2	4	3	4	4	2	5	2	1
17	1	2	2	2	2	3		1	3			2				6			9		11			3	3	3	3	3	3	3	3	2	3	4	3	4	4	3	2	4	2	2	2	5	5	5	5	1	3
18	1	2	2	2	4	3		2	1		1		3											3	3	3	4	3	3	3	3	3	4	3	2	5	5	4	5	5	4	5	5		5	5	5	3	2
16	1	1	2	2	3	3		1	1		1		3			6			9		11	12	13	3	3	3	4	3	3	4	3	4	3	4	3	4	4	4	3	5	3	4	5	4	4	4	5	4	2
18	2	3	2	2	2	2		2	2		1		3		5	6	7	8	9	10	11	12	13	3	3	2	3	3	3	3	3	2	4	3	2	4	4	3	2	4	3	3	3	4	4	4	4	4	4
19	2	1	2	3	3	4	3	1	1	1			3						9		11	12	13	2	3	3	3	2	3	3	3	2	3	2	1	4	4	3	2	3	1	3	3	4	4	5	5	3	4
17	1	1	2	2	3	3		1	1		1				5	6	7				11	12	13	4	4	4	4	4	3	3	4	4	4	3	3	4	4	5	5	5	3	5	4	5	5	4	4	1	1
16	1	1	2	2	4	4	4	1	1		1		3								11		13	3	3	3	4	4	4	3	4	3	4	5	5	4	4	5	3	5	4	5	5	5	5	5	5	5	5
17	1	1	2	2	3	3	3	1	1	1	1					6					11			1	1	2	1	2	2	2	2	2	1	2	2	3	3	3	3	3	2	1	2	5	5	4	5	4	3
18	2	1	2	2	3	2		1	1		1		3										13	4	1	4	4	4	4	3	4	4	3	4	3	5	5	5	4	4	1	5	5	5	5	4	5	4	3
17	2	1	2	2	2	2	4	2	2	3	1		3		5	6	7		9	10	11	12	13	4	4	4	3	4	4	4	4	3	3	2	2	5	5	3	3	3	3	2	2	4	5	5	4	4	2
17	1	1	2	2	3	3	2	1	1	3	1	2	3			6	7	8			11	12	13	4	3	4	3	4	3	4	3	3	4	3	1	4	4	3	2	5	5	2	2	5	5	4	4	3	3
17	2	1	2	2	3	2		1	1				3			6				10			13	3	2	4	4	4	3	4	4	4	3	3	3	4	5	5	3	5	5	5	3	5	5	2	5	4	1
18	2	1	2	2	4	4	4	2	2	3	1	2	3		5	6			9		11	12	13	4	3	4	4	3	4	4	4	3	4	4	3	5	5	3	2	5	3	2	2	4	5	4	5	5	4
17	1	3	2	2	3	3		1	1		1	2	3	4		6		8	9		11	12	13	4	4	4	4	4	4	4	4	4	4	4	4	4	3	5	2	5	3	5	5	5	5	5	5	5	5
18	1	3	2	2	3	2		1	1		1					6		8	9		11	12	13	3	3	3	4	3	3	4	3	3	3	4	3	3	2	3	2	3	2	2	2	4	4	3	4	3	4
18	1	1	2	3	4	4	4	1	1	1	1								9		11			3	3	2	4	3	2	3	3	2		5	4	5	5	3	2	5	3	4	4	4	4	4	3	3	3
17	2	3	2	2	3	3		1	1				3						9		11	12		4	4	4	4	4	4	4	4	4	4	3	3	4	3	3	3	4	3	1	1	5	5	5	5	5	5
17	2	1	2	2	3	2	4	1	1	3	1		3		5				9	10				3	3	4	3	3	4	4	4	3	3	1	1	3	2	4	3	3	2	1	2	4	4	2	5	4	1
16	1	2	2	2	3	3		1	1		1	2	3								11		13	4	3	3	3	3	3	3	4	4	4	4	3	3	3	5	2	4	2	3	4	5	5	5	5	1	3
17	1	2	2	2	2	1	4	1	1	3	1				5	6	7		9		11		13	3	3	3	4	3	3	4	4	4	4	3	1	4	2	4	3	4	1	2	2	3	3	2	4	2	1
17	2	1	2	2	3	3		1	1		1				5				9		11	12	13	4	4	4	4	4	4	4	4	4	4	4	4	3	3	3	3	5	2	4	4	5	5	5	5	5	3
17	2	1	2	2	3	3		2	2		1		3		5			8		10	11		13	3	3	3	4	3	3	3	2	2	2	4	4	5	5	4	4	5		5	3	4	4	3	4	4	3
17	2	1	2	2	3	3	3	1	1	1	1				5	6		8			11	12		4	4	3	4	4	4	3	3	4	4	3	3	5	5	4	5	5	5	5	4	5	5	5	5	5	2
19	2	2	2	2	4	3		1	1				3							10	11	12	13	4	4	4	4	4	4	4	4	4	4	4	4	3	2	2	2	5	2	3	3	5	5	5	5	5	5
17	1	3	2	2	4	4		2	2		1										11	12	13	4	4	4	4	3	4	4	4	4	3	3	2	5	4	3	4	4	4	4	5	5	4	4	5	4	4
18		2	2	2	3	2	4	1	1	2	1	2	3								11		13	4	3	3	4	4	4	4	4	4	4	5	4	4	5	3	5	5	2	5	5	1	1	1	1	1	1
18	1	3	2	2	3	4	4	1	1	3			3			6			9				13	3	3	4	4	4	4	4	4	3	3	5	3	5	5	5	2	5	4	4	3	5	5	5	5	5	3
17	1	1	2	2	3	2	2	1	1	1	1	2	3	4	5	6	7			10	11	12	13	4	4	3	2	4	3	4	3	3	3	5	3	3	4	3	2	5	2	1	2	5	5	5	5	4	3
18	2	3	2	1	4	4	4	1	1	3	1									10	11	12		4	4	4	4	4	4	4	4	4	4	3	2	2	3	2	2	4	3	1	2	5	5	5	5	3	4
16	1	3	2	2	3	3	4	1	1	3	1		3			6	7	8	9		11		13	3	3	3	3	3	3	3	3	3	3	3	2	4	2	3	2	3	1	3	2	4	4	4	4	4	4
16	1	3	2	2	4	4		1	1			2									11	12	13	3		3	4	3						5	5	4	4	3	4	4	4	2	2	5	5	5	5	5	5
19	1	1	2	2	3	1	4	1	1	2	1										11			4	3	3	4	3	4	4	4	3	3	3	2	4	3	5	3	5	3	2	2	5	5	5	5	1	4
16	1	1	2	2	3	3	4	2	2		1	2			5	6	7	8			11	12	13	3	3	3	3	3	3	3	3	3	3	2	3	3	4	3	3	4	4	4	4	5	5	5	5	3	5
18	1	1	2	2	1	1	4	1	2	1						6	7	8	9					4	4	4	4	4	4	4	4	3	4	1	1	2	2	2	2	5	4	1	1	5	5	4	5	2	5
16	1	3	2	2	3	2		1	1		1	2	3			6			9		11		13	3	2	2	4	4	3	4	4	3	4	4	3	3	2	4	4	4	1	3	3	5	5	5	5	2	3
18	2	3	2	2	4	4	4	2	2	3											11			1	3	2	2	1	2	1	1	1	1	5	4	4	5	5	4	5	3	3	3	2	4	1	3	2	2
16	2	3	1	1	4	4	4	1	2	3									9					2	3	3	3	3	3	3	3	3	3	1	1	4	4	2	4	1	1	1	1	4	2	2	3	2	5
16	1	1	2	2	3	3		1	1		1					6					11			3	3	3	4	3	3	3	3	3	3	2	2	4	4	4	2	4	2	4	3	5	5	4	5	3	2
17	1	3	2	2	3	4	3	1	2	1	1	2				6					11			4	4	4	4	4	4	4	4	4	4	3	3	3	3	5	3	5	2	4	3	4	4	4	4	1	2
16	2	1	2	2	3	3	4	2	2	3	1				5				9	10	11	12		3	4	4	4	3	3	3	4	4	3	2	1	3	4	2	4	5	2	1	1	4	3	4	4	2	2
17	1	1	2	2	3	1	4	1	1	3	1							8			11	12	13	4	3	4	4	3	4	4	4	4	3	2	1	3	3	4	4	3	2	2	2	5	5	4	5	3	4
18	2	3	2	2	2	1	4	1	1	3	1		3		5	6	7	8	9	10	11		13	4	4	4	4	4	4	4	4	4	4	5	4	4	4	4	3	5	4	4	4	5	5	4	5	5	3
17	1	1	2	2	2	2		2	2		1					6					11	12	13	4	4	3	4	3	3	4	4	3	3	3	3	2	1	4	2	4	1	4	4	5	4	4	5	4	4
17	1	2	2	2	3	3		3	1		1	2	3								11		13	4	3	4	4	4	4	4	4	3	4	2	2	2	2	3	1	5	2	3	3	5	5	5	5	3	3
17	1	1	2	2	2	2	1	2	2	3	1		3								11	12	13	4	3	3	3	3	3	3	3	3	3	2	1	1	1	1	3	1	3	4	2	5	5	5	5	4	1
17	1	3	2	2	4	3	4	2	2	1	1	2			5			8			11		13	3	3	3	3	3	3	3	3	3	3	2	3	3	2	5	4	3	2	3	3	4	4	4	4	4	3
16	1	2	2	2	3	3		1	1		1							8			11		13	3	3	3	3	3	3	3	3	3	3	3	3	3	4	4	2	5	3	3	4	4	5	4	5	2	3
17	2	1	2	2	2	2		2	2		1				5			8	9		11	12	13	3	3	3		2	2	4	3	4	3	3	3	5	5	5	4	5	5	3	3	5	5	5	5	3	4
19	1	2	2	2	3	4	4	1	1	1	1		3			6			9		11			4	4	4	3	4	3	4	4	3	3	3	1	2	2	4	2	4	3	5	4	4	5	4	5	2	3
16	1	1	2	2	3	3		1	1						5	6	7	8	9	10	11	12	13	3	2	3	4	4	3	4	4	2	3	4	3	4	4	4	2	5	3	3	3	4	5	3	5	3	2
17	2	1	2	2	3	3		1	1		1		3							10			13	4	3	3	4	3	4	4	4	2	3	5	4	4	4	2	3	5	5	3	4	4	4	5	5	4	1
17	1	1	2	2	4	4		2	2	3	1		3			6					11	12	13	4	4	4	4	4	4	4	4	4	4	4	4	4	3	4	4	4	2	5	4	5	5	5	5	5	5
16	1	2	2	2	3	3	4	1	1	3	1	2	3		5	6					11			4	4	3	4	3	4	4	4	4	4	5	4	5	5	5	5	5	2	5	5	5	5	4	5	2	3
16	1	2	2	2	3	3	4	1	1	3	1		3										13	3	3	3	4	4	3	3	4	3	4	3	3	4	4	3	3	2	1	3	4	4	3	3	4	3	3
17	2	3	2	3	1	1	1	1	1	1	1		3		5	6		8	9		11	12		4	4	3	4	3	4	4	3	3	4	3	1	5	5	2	3	4	3	5	5	5	5	4	5	5	4
17	2	1	2	2	3	3	4	1	2	3	1					6	7	8		10	11		13	3	3	4	3	3	3	4	4	3	4	5	2	4	2	5	3	2	1	2	2	4	4	2	4	2	3
19	1	1	2	2	3	3	4	1	1	3	1		3						9		11		13	3	3	4	4	3	3	4	4	3	3	3	2	2	3	4	2	5	2	2	2	4	5	2	4	3	1
17	1	1	2	2	2			1			1									10	11		13	3	3	3	3	3	4	3	3	3	3	2	2	4	4	4	3	5	3	3	3	4	5	3	4	3	3
16	2	1	2	2	3	2	4	2		3	1				5	6		8					13	4	4	3	4	4	4	3	4	3	4	4	2	4	4	5	5	5	4	2	2	5	5	4	4	3	5
16	1	1	2	2	3	2		1	1		1		3								11			3	4	4	4	3	3	3	4	3	3	2	2	3	4	3	2	5	1	4	3	5	4	4	4	2	4
16	1	1	2	3	3	3		1	1		1		3			6	7	8			11	12		3										5	2	3	3	4	2	4	3	1	1	5	5	5	5	2	5
16	1	3	2	2	2	2	4	1	1	3	1				5	6		8			11													1	1	2	1	4	1	1	1	3	3	5	5	5	5	5	3
17	1	2	2	2	3	3	4	1	1	3	1		3		5				9		11	12	13	4	4	3	4	4	3	3	4	3	4	4	3	4	4	4	3	5	3	4	3	5	5	3	4	2	3
19	2	2	2	3	2	3	2	1	1	1	1	2	3		5	6		8	9		11	12		3	3	1	4	4	4	3	3	1	4	5	3	4	4	5	3	4	3	1	1	5	5	5	5	1	3
17	1	3	2	2	3	3	3	1	1	1	1		3								11			3	3	4	4	4	4	3	3	3	3	2	2	3	5	2	2	5	2	4	4	5	5	4	5	1	4
17	1	2	2	2	2	2	4	1	1	3	1	2	3			6		8	9		11	12		4	3	4	4	4	3	4	4	4	4	4	4	5	5	2	5	4	4	4	4	5	5	5	5	2	4
19	1	1	2	2	3	1	4	1	1	3			3	4	5	6	7	8	9		11	12		3	3	3	4	4	4	4	4	4	4	4	2	3	2	5	2	5	3	1	1	5	5	5	5	3	4
17	1	3	2	2	3	3	4	1	1	3	1	2	3		5	6	7	8	9		11	12	13	3	3	3	3	3	3	3	3	2	3	1	1	2	3	2	2	1	3	1	2	5	5	4	5	3	5
19	1	2	3	2	3	3	3	1	1	1	1		3					8	9	10	11			4	3	4	4	4	4	4	4	4	4	1	1	3	3	3	1	5	2	5		5	5	4	5	3	4
19	1	2	2	2	2	2		2	1		1		3			6		8	9		11			3	4	3	4	4	4	4	4	4	4	2	1	1	1	3	1	1	1	1	1	5	5	5	5	5	5
18	1	1	2	2	3	3	4	1	1	3	1		3							10	11		13	4	4	4	4	4	4	4	4	4	4	5	5	4	4	4	4	4	3	4	5	5	5	5	5	5	5
17	1	1	3	2	3	3	3	1	1	3	1	2	3		5		7	8	9		11	12	13	4	4	4	4	4	4	4	4	4	4	5	3	3	3	4	2	2	3	4	2	5	5	5	5	2	3
16	1	1	2	2	1	3	4	1	1	1	1		3							10				3	3	1	2	3	1	3	2	3	3	3	3	4	4	3	2	5	2	3	2	4	5	3	4	2	3
17	1	1	2	2	4	4		1			1	2							9					3	2	3	4	3	3	4	2	3	2	3	2	3	1	4	4	3	1	2	3	4	3	3	4	3	4
16	1	2	2	2	3	3	4	1	1	3	1					6	7	8			11	12	13	3										5	4	4	5	4	2	5	2	4	4	5	5	5	5	5	4
19	1	2	2	2	3	2	4	1	1	3	1		3		5							12	13	3	3	4	4	4	4	3	3	4	3	4	4	4	4	3	3	5	3	4	4	5	5	5	5	1	3
16	1	1	2	2	3	2	4	1	1	1	1		3											4	3	2	4	4	4	4	4	4	4	5	4	4	4	2	4	5	3	3	2	2	5	5	5	5	5
17	1	3	2	2	3	3	4	1	1	3	1					6			9		11	12	13	3	3	3	4	4	4	3	4	3	3	1	1	4	3	5	3	5	3	3	2	4	5	3	5	3	2
17	1	2	2	2	3	2	4	1	1	3	1		3			6		8			11			4	3	4	4	4	4	3	4	3	4	4	4	5	5	4	4	5	5	5	5	5	5	5	5	1	1
18	1	1	2	2	4	3	4	1	1	3	1		3					8	9				13	4	3	3	4	4	4	4	4	4	4	4	1	2	1	5	1	3	1	3	2	4	5	5	5	5	5
18	1	1	2	2	3	3	4	1	1	3	1		3					8	9		11	12		4	4	4	4	4	4	4	4	4	4	4	3	4	1	5	3	5	1	4	5	5	5	4	5	5	5
18	1	3	2	2	3	3		1	1		1			4	5	6		8	9	10	11	12	13	3	4	4	4	4	4	4	4	3	4	4	4	4	5	5	4	5	5	4	4	5	5	5	5	4	4
16	1	1	2	2	3	2	3	1	1	1	1		3								11		13	4	4	4	4	4	4	4	4	4	4	4	3	4	4	3	3	3	3	3	3	5	5	5	5	5	5
16	1	1	2	2	3	3	4	1	1	3	1		3			6		8			11	12	13	3	4	4	4	4	3	4	4	3	4	5	3	4	5	4	2	5	5	4	3	4	5	3	5	5	4
16	1	2	2	2	3	2	3	1	1	1	1	2	3				7	8	9		11	12	13	3	4	3	4	4	4	4	4	3	4	5	4	4	4	5	1	5	5	5	5	5	5	5	4	3	2
18	1	2	2	2	2	2	4	1	1	3	1		3					8	9		11	12	13	2	3	4	4	3	3	3	3	3	3	3	3	2	2	4	2	5	2	3	4	1	1	1	1	1	3
19	2	2	2	2	3	4	4	1	1	3	1		3			6			9	10				4	3	4	4	4	4	4	4	4	3	2	1	2	2	5	2	5	5	3	1	5	4	3	4	3	3
17	1	2	2	2	3	3		2	1		1		3		5	6					11	12		4	3	3	4	4	4	4	4	3	4	3	1	1	1	3	2	5	1	1	1	5	5	5	5	2	4
19	1	2	2	3	1	2		2	1	3	1			4		6			9	10				4	4	4	4	4	4	4	4	3	4	5	3	4	4	5	3	5	2	3	3	5	5	5	5	3	4
16	1	2	2	2	3	4	4	1	2	3	1		3			6		8	9		11			3	3	3	3	3	3	3	3	3	3	3	2	2	3	2	3	5	5	2	1	5	5	5	5	5	5
18	2	3	2	2	4	4	4	1	1	3	1			4	5	6			9	10	11	12		4	4	3	4	3	3	4	4	3	3	4	4	4	5	4	4	5	5	3	3	5	5	5	5	3	5
18	1	2	2	2	3	2		1	1		1					6	7	8	9	10	11	12	13	4	4	4	4	4	4	4	4	4	4	5	2	2	1	4	1	3	1	2	2	5	5	5	5	5	5
17	2	1	3	2	3	4	4	2	1	3	1				5	6		8	9		11	12		3	3	3	4	4	4	3	3	3	3	2	1	4	2	2	4	4	1	4	4	5	5	4	5	4	1
17	1	1	2	2	3	3	4	2	2	3	1			4	5	6	7	8	9		11	12	13	4	4	4	4	4	4	4	4	4	4		5	3	3	4	3	4	2	2	2	5	5	4	5	2	5
16	1	2	2	2	3	4		1	1		1		3			6			9		11	12		4	4	4	4	4	3	4	4	4	4	3	2	2	3	3	3	5	4	5	4	5	5	4	5	3	3
18	1	2	2	2	4	4	4	1	2	3	1					6					11			3	3	3	4	3	3	4	4	3	3	3	2	1	2	3	2	5	1			5	5	1	5	3	3
18	1	1	2	2	3	3	4	1	1	3	1	2	3			6	7	8		10	11	12	13	3	4	3	4	4	4	4	4	4	4	3	3	4	5	5	2	5	5	5	4	5	5	5	5	3	5
17	1	2	2	2	1	2	4	1	1	3	1	2	3			6					11		13	4	3	4	4	4	4	4	4	4	4	4	3	2	1	3	3	4	1	4	3	5	5	5	5	5	5
19	1	1	2	2	2	2	4	1	1	3	1		3		5	6		8	9					4	4	4	4	4	4	4	4	3	4	4	3	2	1	1	2	3	1	2	2	5	5	3	5	2	4
18	1	3	2	2	2	2	2	1	1	3	1		3		5	6		8	9		11			3	3	3	4	4	4	4	4	3	3	4	3	2	2	2	3	4	1	4	4	5	5	5	5	3	4
18	1	2	2	2	3	3	4	1	1	3	1	2	3	4	5	6	7	8	9		11	12	13	4	4	4	4	4	4	4	4	4	4	5	5	4	5	5	3	5	2	5	5	5	5	5	5	3	4
16	1	1	2	2	3	3	4	1	1		1					6					11	12	13	3	3	4	4	3	3	4	3	3	2	2	1	2	3	2	2	5	2	1	1	5	5	5	5	2	3
18	1	2	2	2	2	2	4	1	1	3	1					6	7	8	9		11	12	13	4	4	3	4	4	3	4	4	3	4	5	5	5	5	5	3	5	3	5	5	5	5	4	4	3	2
16	1	1	3	2	3	3		1	1		1		3							10	11			4	3	3	4	4	3	3	3	3	3	4	3	3	4	2	1	4	1	3	3	5	5	5	5	1	4
16	1	1	2	2	3	3	4	1	1	3	1				5	6	7	8	9	10	11	12	13	4	3	2	4	4	3	4	3	2	3	2	2	4	4	4	3	4	5	2	2	4	5	3	4	2	1
19	1	2	2	2	3	2	4	1	1	3	1								9	10	11	12	13	3	3	3	4	4	4	4	4	3	4	4	3	3	4	4	2	5	5	1	1	5	5	4	5	4	4
19	1	1	2	2	2	1	3	2	2	1	1	2	3			6	7	8	9			12		3	3	3	4	3	3	3	3	3	3	4	3	3	3	3	4		4	3	3	4	5	5	5	1	4
16	2	2	2	2	3	3	4	1	1	3	1		3			6		8						3	3	3	4	4	2	3	2	2	3	4	2	5	3	4	5	5	2	2	3	4	3	2	3	4	2
19	1	3	2	2	3	2	3	1	1	2	1		3						9		11		13	4	4	4	4	4	4	4	4	4	4	5	2	3	3	4	2	3	3	5	5	5	5	4	5	1	2
17	1	1	2	2	3	3		1	1		1		3								11			3	2	4	4	4	4	4	4	4	4	4	4	5	4	3	3	5	4	5	5	5	5	5	5	5	4
17	1	3	2	2	3	3	3	1	1	1	1		3				7		9		11		13	3	3	3	4	4	3	3	4	3	4	3	1	3	1	5	1	4	2	3	5	5	5	5	5	2	5
17	1	2	2	2	4	2	4	2	2	2	1		3		5	6	7		9		11	12	13	3	4	3	4	4	4	4	4	3	4	3	3	3	4	3	2	5	2	3	3	5	5	4	5	3	3
17	1	1	2	2	3	3		1	1		1				5	6						12		4	3	3	3	4	3	4	3	4	4	3	2	3	3	4	5	5	3	3	3	4	4	3	5	4	2
16	1	1	2	2	3	2	3	1	1		1		3								11			3	3	2	3	3	3	4	3	1	2	2	1	3	4	4	3	4	2	2	2	4	2	4	4	3	2
17	1	1	2	2	3	3	3	1	1	1	1		3			6			9					4	3	4	4	4	3	4	4	4	4	2	1	3	3	4	2	4	1	3	2	5	5	4	5	5	4
16	1	1	2	2	3	3		1	1		1		3								11	12		4	4	3	4	3	4	4	4	3	3	2	3	3	3	4	3	5	3	2	2	5	5	4	4	3	4
17	1	3	2	2	1	2		1	1		1		3											4	4	4	4	4	4	4	4	4	4	4	4	4	4	4	5	5	1	4	5	5	5	4	5	3	4
17	1	3	2	2	3	3		1	1				3											4	4	3	4	4	4	3	3	4	4	3	2	2	2	3	4	4	1	3	3	5	4	5	5	1	4
16	1	1	3	2	3	3	3	1	1	1	1		3	4	5	6	7	8	9	10	11	12	13	3	4	3	4	4	4	4	3	3	3	2	1	2	2	2	2	3	2	1	1	4	4	4	5	3	4
17	1	3	2	2	4	4	4	1	1	3	1	2	3					8			11			3	3	3	4	3	4	4	3	3	3	5	2	4	4	3	3	5	5	3	3	4	5	4	5	1	3
17	1	1	2	2	3	3	3	1	1	1	1	2	3		5	6		8			11	12		4	3	3	4	4	4	4	4	3	3	4	2	3	2	4	3	4	1	3	4	5	5	5	5	1	4
18	1	3	2	2	3	2		1	1		1					6			9		11	12		3	3	3	4	3	3	3	3	3	3	5	5	4	4	4	2	4	5	3	2	4	4	4	4	2	1
19	1	2	2	2	2	2	4	1	1	3	1	2				6					11	12		4	3	3	4	4	4	4	4	4	4	4	2	2	2	5	1	2	4	2	1	5	5	3	5	3	5
18	1	3	2	2	2	3	4	1	1	3	1								9					4	4	4	4	4	4	4	4	3	3	3	1	2	1	3	2	4	1	3	3	5	5	5	5	4	4
17	1	1	2	2	3	3	3	1	1	3	1		3		5	6		8	9		11		13	4	4	4	3	4	4	4	4	3	3	3	2	5	4	2	2	5	3	3	2	4	5	5	5	4	4
16	1	1	2	2	3	3		2	1		1	2	3		5	6				10	11	12	13	3	3	4	4	3	3	2	3	3	3	1	1	3	3	2	2	3	1	4	4	5	5	4	3	3	3
16	1	1	2	2	3	3	3	1	1	3	1				5	6		8			11	12		4	4	4	4	4	4	3	4	4	3	5	5	5	5	5	2	5	2	5	5	5	5	5	5	4	1
16	1	3	2	2	3	1		1	1		1					6	7		9		11	12	13	3	3	3	4	4	4	4	4	3	3	3	2	3	2	4	3	5	4	3	2	5	5	5	5	5	3
17	1	1	2	2	3	2	2	1	1	1	1		3		5	6	7	8	9	10	11	12	13	3	3	3	4	3	4	4	4	3	4	3	1	1	1	2	3	4	2	1	1	4	4	2	5	3	5
19	1	3	2	2	2	2	4	1	1	3	1					6	7		9	10	11	12	13	3	3	4	4	4	4	4	4	3	4	1	2	4	2	5	2	5	2	4	5	5	5	5	5	4	3
17	1	3	2	2	3	2		1	1		1	2	3			6		8					13	3	3	3	4	4	4	4	3	3	4	5	4	3	2	5	5	2	3	5	3	5	5	4	5	3	4
16	1	1	2	2	2	2	2	1	1	3	1					6		8			11	12	13	4	4	3	3	3	4	3	4	2	4	1	1	1	1	3	3	2	1	3	2	5	5	5	5	1	5
16	1	2	2	2	3	3	3	1	1	1	1			4	5	6	7	8		10	11	12	13	3	3	3	3	4	4	4	4	3	4	5	4	4	4	3	2	4	2	4	4	4	4	3	4	4	2
18	1	1	2	2	3	3	4	1	1	1	1		3						9	10	11		13	4	3	4	4	4	4	4	4	3	3	4	4	4	4	4	2	5	2	5	5	5	5	4	5	2	4
19	1	2	2	2	3	2		1	1		1		3			6					11	12	13	4	4	4	4	4	4	4	4	3	4	4	3	4	5	3	3	5	2	1	1	5	5	5	4	5	4
19	1	3	2	3	3	2		1	1		1	2	3			6	7				11			4	4	4	4	4	4	4	4	4	4	5	5	3	4	2	2	5	5	5	5	4	5	4	5	3	4
19	1	1	3	2	3	3	4	1	1	3	1			4					9	10	11	12		4	4	4	4	4	4	4	4	4	4	3	2	3	4	2	2	4	2	2	1	4	4	3	3	3	4
16	1	3	2	2	3	2	4	1	1	3	1		3								11			3	3	2	4	4	4	3	4	2	3	3	3	3	3	2	2	2	1	3	2	5	5	4	5	2	5
16	1	1	2	2	2	2	4	1	1	1										10				3	3	4	4	3	2	4	4	3	4	3	2	4	5	4	2	2	3	2	2	5	5	5	5	5	4
17	1	1	2	2	2	2		1	1		1													4	4	4	4	4	4	3	4	3	4	3	2	4	5	5	2	5	2	5	5	5	5	5	5	5	5
18	1	1	2	2	4	4		1	1		1		3			6								4	4	3	4	4	4	4	4	4	4	1	1	3	2	5	2	5	2	3	2	5	5	4	5	3	2
16	1	1	3	2	3	3	4	1	1	3	1				5						11	12		4	3	4	4	4	4	4	3	4	4	4	2	3	4	4	2	4	4	5	4	5	5	3	5	4	1
19	1	2	2	2	3	2	4		1	3	1				5	6		8						3	3	3	4	4	4	4	4	3	4	5	1	3	2	4	2	5	2	1	1	5	5	5	5	2	3
16	1	2	2	2	2	2	4	1	1	3					5		7							4	3	4	4	4	4	3	4	3	3	1	1	4	4	3	2	3	3	3	3	5	4	4	4	3	2
17	1	3	2	1	1	2	2	1	1	1	1	2		4					9			12	13	3	3	3	4	4	3	4	3	3	4	2	2	2	5	5	1	3	2	1	2	5	5	5	5	3	3
16	1	3	2	2	3	3		1	1		1							8	9		11			3	4	3	4	4	3	3	4	3	4	4	2	4	3	5	3	5	2	3	3	5	5	5	5	3	4
17	1	2	2	2	3	1	4	1	1	1	1	2	3	4	5	6	7	8	9	10	11	12	13	4	4	3	4	4	4	4	4	3	4	4	2	3	3	5	1	3	3	3	2	5	5	5	5	4	5
16	1	3	2	2	2	4	4	1	1	3	1						7	8			11	12	13	3	3	3	4	4	3	4	4	3	4	1	1	1	1	2	2	2	2	1	1	5	4	5	4	4	5
18	1	1	3	2	2	2	4	2	1	3		2	3						9		11	12	13	4	3	4	4	4	4	4	4	3	3	2	2	3	3	5	2	5	3	2	3	5	5	5	5	4	4
19	1	1	2	2	3	3		1	1		1					6		8	9		11	12		3	4	3	4	3	4	4	4	3	3	3	2	3	3	4	2	5	2	5	5	5	5	5	5	3	2
18	1	1	2	2	3	4		1	1		1		3						9		11			4	4	2	4	4	4	3	4	3	3	3	2	2	2	4	2	5	2	1	1	4	5	4	5	4	4
16	1	1	2	2	3	2	4	1	1	3	1		3			6	7	8	9				13	4	4	3	4	4	3	4	4	3	4	1	1	3	4	3	2	5	2	2	3	5	5	3	5	5	3
16	1	2	2	2	3	3	4	1	1	3	1				5	6	7	8						4	3	2	4	4	4	4	3	3	4	3	1	2	3	5	1	2	3	5	5	5	5	5	5	4	2
16	1	1	2	2	3	3		2	1		1		3		5	6	7	8	9		11	12	13	4	2	4	4	3	4	4	4	2	3	5	4	4	3	4	3	5	3	3	3	5	5	4	5	3	5
17	1	2	2	2	3	3	4	1	1	1	1	2	3			6	7	8	9		11	12	13	3	3	3	3	3	3	3	3	3	4	2	1	2	3	4	2	4	3	2	2	5	5	5	5	4	5
17	1	1	2	2	2	2	3	1	1	1			3			6		8		10		12	13	4	4	4	4	4	4	3	4	4	4	5	4	3	3	3	2	2	2	3	3	5	5	4	5	3	2
17	1	3	2	2	4	4	4	1	1	3	1		3		5	6			9	10	11		13	3	3	3	4	3	3	4	3	3	3	4	3	3	2	3	3	3	2	3	3	4	4	4	5	3	3
16	1	3	2	2	3	3	4	1	1	3	1										11			3	3	3	4	3	4	4	3	4	3	1	1	3	2	3	2	4	2	2	2	5	5	4	5	4	3
17	2	1	2	2	3	3	3	1	1	1	1					6					11	12		4		3	4	4	4	4	4	4	4	4	3	1	1	5	2	5	4	1	1	5	5	1	5	1	1
16	2	2	2	2	3	3	4	1	1	3	1		3		5	6				10			13	3	3	4	4	3	3	4	3	3	3	3	2	4	5	5	4	5	3	5	5	5	5	3	5	3	1
19	1	1	2	3	2	3	4	1	1	3	1		3								11			4	3	4	4	4	4	4	4	4	4	3	1	3	3	5	2	5	1	4	3	5	5	3	4	3	4
16	1	3	2	2	1	3	4	1	1	3	1		3			6		8		10	11	12	13	3	2	4	3	4	2		3	4	3	2	1	2	2	3	2	3	1	2	3	3	5	3	5	2	1
19	1	1	2	2	3	3	3	1	1	1	1		3	4	5	6	7	8	9		11	12	13	4	4	3	4	4	4	4	4	3	4	5	5	3	3	4	2	4	2	3	3	5	5	5	5	2	3
19	1	2	2	2	3	3	4	1	2	3	1				5	6	7	8	9				13	1	3	4	4	4	4	4	4	4	3	5	5	4	4	3	3	5	2	5	5	5	3	4	5	5	3
18	1	1	2	2	2	3		1	1		1		3								11			3	4	3	3	3	4	4	4	3	4	4	3	4	5	4	5	5	5	3	3	3	5	2	5	3	1
17	1	1	2	2	4	4	4	1	1	3	1		3			6	7	8	9		11	12		3	3	3	3	3	3	3	3	3	3	4	4	4	4	3	3	4	2	5	5	4	5	3	5	3	4
16	1	1	2	2	2	4	3	1	3	1	1		3	4	5	6	7	8	9		11	12	13	4	4	4	3	4	4	4	4	4	4	3	5	3	1	5	1	1	1	2	3	5	5	5	5	3	5
16	1	1	2	2	3	4		1	1		1		3											3	3	3	3	3	3	3	3	3	3	4	2	1	1	4	3	5	1	1	1	5	5	4	5	4	2
17	1	1	2	1	3	3	3	1	2	1	1	2	3			6					11	12	13	3	3	4	4	4	4	4	4	3	4	2	2	4	3	4	3	3	2	3	3	4	4	4	5	3	4
19	1	1	2	2	3	3	3	1	1	1	1							8	9	10	11			4	4	3	4	4	4	3	3	4	4	4	3	5	5	4	3	5	3	4	4	5	5	3	5	5	2
17	1	1	2	2	3	3		1	1		1	2	3			6		8	9		11	12	13	3	4	3	4	4	4	3	4	3	3	5	5	5	4	5	5	5	1	5	5	5	5	5	5	5	3
19	1	1	3	2	2	4	4	1	2	3	1		3		5	6		8	9	10	11			3	3	3	4	4	4	4	4	3	4	3	3	2	2	4	3	5	1	2	2	5	5	5	5	5	5
18	2	2	2	2	3	4	4	1	1	3	1	2				6		8	9		11			3	3	3	3	3	3	4	3	3	4	3	2	3	3	4	3	5	2	4	3	4	5	2	4	3	4
18	1	3	2	2	2	2		1	1				3								11	12		4	4	4	4	4	4	4	4	4	4	5	3	3	4	3	3	4	3	3	3	4	5	4	5	4	4
18	1	1	2	2	3	3	4	1	1	3	1	2	3			6		8	9		11	12	13	4	4	4	4	4	4	4	4	4	4	5	5	5	5	5	5	5	4	5	5	5	5	5	5	3	3
17	1	2	2	2	3	3	3	1	1	2	1				5	6					11	12	13	4	3	4	4	4	4	4	4	3	4	5	3	4	5	5	2	4	3	3	3	5	5	4	5	4	3
16	1	3	2	2	3	3		1	1		1	2			5	6	7		9	10	11	12		4	4	4	4	4	4	4	4	2	3	3	2	4	4	5	3	5	2	3	3	5	5	5	5	3	4
16	2	1	2	2	1	2	3	1	1	1	1													2	4	3	3	3	1	3	3	3	4	2	3	5	5	4	3	5	1	5	5	5	5	3	3	4	1
18	1	2	2	2	3	2	4	1	1	3	1	2	3			6	7		9		11	12	13	4	3	3	4	3	4	3	4	3	3	2	1	2	2	2	2	3	1	2	1	5	5	4	5	2	3
18	1	1	2	2	3	3	4	1	1	1	1					6					11	12		4	3	3	4	4	4	4	4	3	4	4	3	3	2	4	2	5	2	3	3	5	5	5	5	2	4
19	1	2	3	1	3	2	4	2	1	1	1	2	3	4	5	6	7	8	9		11	12	13	3	3	4	4	4	4	4	3	4	3	2	2	2	2	5	3	4	2	1	1	5	5	5	5	1	5
17	2	2	2	2	3	3	4	1	1	3			3								11			4	3	3	4	4	4	4	4	4	4	4	3	3	3	4	2	4	2	4	3	5	4	4	5	1	2
16	1	3	2	2	2	2		1	1		1		3					8	9	10	11	12	13	3	3	4	4	3	4	4	4	3	4	1	1	2	2	2	1	1	1	3	5	5	5	5	5	4	4
16	1	3	2	2	3	2		1	1		1					6		8						4	4	4	4	4	4	4	4	4	4	2	2	2	4	5	1	1	2	4	4	5	5	5	5	3	1
17	1	1	2	2	2	3		1	1		1		3							10	11			4	4	4	4	4	4	4	4	4	4	3	3	4	4	3	3	5	2	5	5	5	5	5	5	1	4
16	1	2	2	2	4	4	4	1	1	1	1					6					11		13	4	3	4	4	3	3	4	3	3	4	5	4	4	3	4	2	5	2	5	4	5	5	4	5	2	4
18	1	1	2	2	2	3	4	1	1	3	1	2		4	5	6	7					12	13	4	3	4	4	4	4	4	4	4	4	4	2	2	1	5	2	4	3	1	2	5	5	5	5	1	5
17	1	3	2	2	3	2	4	1	1	3	1		3								11	12	13	4	4	4	4	3	4	4	4	4	4	5	2	4	3	4	2	5	2	3	2	5	5	5	5	3	4
16	1	1	2	1	3	2		1	1		1									10				3	2	3	4	3	4	3	3	3	3	2	1	1	1	1	1	2	1	1	1	5	5	4	4	3	5
19	1	1	2	2	1	2	4	1	1	3	1		3					8	9		11			3	3	4	4	4	4	4	4	3	4	3	2	4	3	5	2	5	1	2	2	5	5	5	5	5	5
18	1	3	2	2	3	3	3	1	1	1	1		3			6		8	9	10				4	4	4	4	4	4	4	4	4	4	3	1	2	2	5	2	5	2	4	4	5	5	5	5	5	5
18	1	2	2	3	3	3	3	1	1	3	1									10				4	3	4	4	4	4	4	4	3	4	4	4	4	5	5	2	2	3	3	2	5	5	2	5	2	3
17	1	2	2	2	4	4	4	3	1	1			3								11			3	4	3	3	3	3	3	3	3	3	3	2	4	3	4	2	5	2	2	2	4	5	4	5	2	4
	1	1	2	2	3	3	4	1	1	3	1	2	3			6								3	4	3	3	4	4	3	3	3	2	3	3	4	4	3	4	5	3	3	4	4	4	4	4	3	3
16	1	3	2	2	3	2	4	1	1	3	1				5	6		8		10	11	12		4	3	4	4	3	2	3	3	3	3	4	2	2	2	4	4	4	2	4	3	4	4	4	3	3	3
16	1	2	2	2	3	2		1	1		1		3			6		8	9	10				4	4	4	4	4	4	4	4	4	4	3	2	2	2	4	1	5	1	4	4	5	5	5	5	3	4
18	1	2	2	2	3	2		1	1		1		3								11	12		3	3	3	4	4	4	4	4	3	3	4	3	4	4	3	2	5	4	4	3	5	5	4	5	2	5
19	1	1	2	2	3	3	4	1	1	3	1		3			6			9		11	12	13	3	3	3	4	4	3	3	4	3	3	4	3	4	4	4	5	5	2	4	3	5	5	4	5	4	4
18	1	2	2	2	3	4		1	1		1					6	7	8	9		11	12	13	3	3	3	4	4	3	4	4	3	4	2	2	2	2	5	2	3	1	2	1	4	5	3	5	3	3
17	1	3	2	2	3	2	4	1	1	3	1		3			6		8	9		11	12	13	4	4	4	4	4	4	4	4	4	4	1	2	2	3	2	1	4	1	3	3	5	5	5	5	3	3
19	1	2	2	2	3	2	4	1	1	3	1		3	4	5	6		8	9	10	11	12	13	2		4	3	4	4	3	4	3	4	3	2	2	1	3	1	2	2	2	2	5	5	5	5	5	5
18	1	3	2	2		2		1	1		1					6		8	9			12	13	4	3	3	4	4	4	4	4	3	4	4	2	3	3	4	4	4	2	1	1	4	5	5	5	4	3
18	1	3	2	2	2	3		1	1		1	2	3								11	12	13	4	4	4	4	4	4	4	4	3	3	5	5	4	4	5	3	5	3	4	4	5	5	4	5	1	4
19	1	3	2	2	2	3		1	1		1		3			6				10	11	12		4	4	4	4	4	4	4	4	4	4	4	3	4	3	3	1	4	2	5	5	5	5	5	5	5	4
16	1	2	2	2	3	3		1	1		1	2	3		5	6	7				11		13	3	3	3	4	3	4	3	4	3	4	5	4	4	5	3	3	5	3	4	5	5	5	5	5	4	5
16	1	2	2	2	3	2	3	1	1	1	1	2	3	4	5	6	7	8	9		11			2	3	2	3	3	3	4	3	3	3	3	2	2	2	3	2	2	1	2	2	4	5	4	4	4	3
17	1	2	2	1	3	3	4	1	1	3	1	2	3		5	6		8	9		11	12	13	4	4	4	4	4	4	4	4	4	4	5	5	2	5	5	3	5	4	5	5	5	5	5	5	5	5
16	1	3	2	2	2	2	2	1	1	1	1		3				7		9		11		13	2	3	3	3	3	4	3	3	3	4	4	3	4	3	4	3	3	3	3	2	4	4	4	4	3	4
18	1	3	2	2	4	2	4	1	1	1	1	2			5	6	7	8	9		11	12	13	2	3	3	4	3	4	4	4	4	4	2	1	4	5	4	3	5	2	2	1	4	4	3	5	3	1
19	1	3	2	2	3	3	4	1	1	3	1		3		5	6		8	9		11	12	13	4	4	4	4	4	4	4	4	4	4	5	3	4	3	2	4	3	1	3	2	5	5	5	5	3	4
18	1	1	2	2	2	2	4	1	1	3	1		3						9		11		13	4	4	4	3	4	4	3	4	3	4	5	2	2	2	5	2	3	2	5	5	5	5	3	5	1	5
19	1	1	2	2	2	2	4	1	2	3	1				5	6					11	12	13	4	4	4	4	4	4	4	4	4	4	2	2	3	2	4	5	5	2	1	1	5	5	5	5	5	5
16	2	2	2	1	3	2		1	1		1		3			6	7	8	9		11		13	4	3	4	4	4	4	3	4	3	4	4	2	3	2	4	4	4	2	3	3	5	5	5	5	5	5
17	1	3	3	2	2	1	4	1	1	3	1	2	3	4	5	6	7	8	9	10	11	12	13	3	3	3	4	3	3	3	3	3	3	2	2	2	1	3	3	4	1	2	3	5	5	5	5	1	4
18	1	1	2	2	3	3	4	1	1	3	1	2	3			6	7	8	9		11	12	13	4	4	4	4	4	4	4	4	3	4	4	4	2	2	4	2	5	1	4	4	5	5	4	5	5	4
19	1	1	2	2	2	3	4		1		1		3		5	6		8			11	12		4	4	4	4	4	4	4	4	4	4	4	4	4	3	5	4	5	1	3	3	5	5	5	5	1	4
19	1	1	2	2	3	3	3	1	1	1	1	2	3			6					11	12		4	4	4	4	3	4	4	4	3	4	5	3	4	5	4	4	5	3	5	5	4	4	4	4	4	4
16	1	1	2	2	3	3	3	1	1	1	1		3			6	7		9		11	12	13	4	4	4	4	4	4	4	4	3	4	5	4	4	4	3	3	5	1	5	4	5	5	5	5	1	4
17	1	2	2	2	3	3		1	1		1									10	11	12	13	4	4	4	4	4	4	4	4	4	4	5	4	5	5	5	4	5	5	4	5	5	5	5	5	5	5
17	1	1	3	2	3	3		1	1							6	7							4	4	4	4	4	4	4	4	4	4	3	2	3	3	4	4	3	3	2	2	1	5	5	5	3	3
17	1	2	2	2	3	3	2	1	1	1	1				5			8	9		11	12		4	3	3	4	4	3	3	3	3	4	4	4	5	5	4	3	5	3	5	5	5	5	4	5	5	5
16	1	2	3	1	3	3	3	1	1	1	1		3			6		8			11			3	3	3	4	4	4	4	4	3	4	4	3	4	4	3	3	4	1	4	4	4	4	3	4	3	2
17	1	2	2	3	4	4	4	1	1	3	1					6					11	12	13	3	3	3	4	2	2	2	3	2	2	3	2	2	1	4	5	4	3	1	2	4	4	4	3	1	1
16	1	3	2	1	1	2		1	1		1				5	6		8	9		11		13	2	2	1	4	3	4	4	3	2	3	4	2	2	4	5	4	3	2	1	1	5	5	5	5	3	3
19	1	3	2	2	4	4	4	1	1	1	1				5	6	7	8	9		11	12		3	3	1	4	4	4	4	4	3	4	5	2	4	5	3	2	5	1	4	4	5	5	5	5	5	5
19	1	1	3	2	3	3	4	1	2	3	1		3		5	6			9		11	12		4	4	4	4	4	3	4	4	4	4	1	1	3	2	3	1	4	1			5	5	3	5	5	3
17	1	2	2	2	3	3		1	1		1	2				6			9	10	11	12		4	3	3	4	4	4	3	4	3	3	3	2	4	4	3	2	5	3	4	4	5	5	4	5	4	5
17	1	1	2	2	3	3	3	1	1	1	1	2	3	4	5	6		8	9		11	12	13	4	4	4	4	4	4	4	4	3	3	4	3	3	2	2	3	4	2	3	4	5	4	5	5	3	3
17	1	2	2	2	2	3	4	1	1		1					6					11	12	13	4	4	4	4	4	4	4	4	4	4	3	2	3	3	3	1	5	1	1	2	5	5	5	5	5	5
18	1	1	2	2	3	3		2	1		1		3			6					11	12		3	3	3	4	4	4	4	4	4	4	4	3	4	4	5	2	5	2	1	1	5	5	4	5	4	5
16	1	1	2	2	3	3		1	1		1		3								11			4	4	4	4	4	4	4	4	4	4	5	4	3	1	4	2	3	1	2	3	5	5	4	5	5	2
16	1	3	2	2	3	3		2	1		1					6	7	8			11			3	3	3	4	4	3	4	4	3	3	3	2	2	2	2	1	4	2	2	1	4	5	3	5	5	3
18	1	1	2	2	3	3		1	1		1		3					8	9		11	12		3	3	4	4	4	3	4	3	3	3	4	3	2	4	3	2	5	3	4	3	4	4	3	4	3	3
18	1	3	2	2	3	2		1	1		1		3			6			9	10	11	12	13	4	4	4	4	4	4	4	4	4	4	5	2	3	2	3	4	5	3	5	4	5	5	4	4	4	4
18	2	1	2	2	3	3		1	1		1	2	3			6					11	12		4	4	4	4	4	4	4	4	3	4	5	4	4	4	5	5	5	2	5	5	5	5	5	5	4	5
19	1	3	2	2	3	1	4	1	1	3						6		8	9	10	11			4	4	3	4	4	4	4	4	3	4	4	4	4	4	3	4	5	3	4	4	5	5	4	5	2	5
16	1	3	2	2	3	3	4	1	1	3	1	2	3						9		11		13	4	4	4	4	4	3	4	4	4	3	5	2	3	4	5	2	5	2	3	3	5	5	4	5	2	3
18	1	2	2	2	4	3	4	1	1	1	1	2	3			6		8	9	10	11	12		3	3	3	4	4	4	4	3	3	4	2	4	3	4	3	3	5	1	1	1	5	3	4	5	2	3
18	1	1	2	2	3	1	4	1	2	3			3								11			3	3	3	4	4	4	4	3	3	4	5	1	3	4	5	2	5	2	5	2	4	5	4	5	5	2
17	1	1	2	2	3	3		1	1				3								11	12	13	4	4	3	4	4	4	4	3	3	4	5	4	4	4	3	4	5	5	4	2	5	5	5	5	5	4
18	1	2	2	2	2	4	4	1	1	3	1	2								10				4	3	3	4	4	3	3	3	3	3	4	3	3	2	5	2	2	2	3	1	4	4	4	5	2	4
16	2	3	2	2	3	2	4	1	1	3	1		3		5	6	7	8			11	12		3	4	4	4	4	3	4	4	4	3	5	4	3	2	2	1	4	2	4	4	4	5	3	4	3	4
18	1	3	2	2	3	3	3	1	1	3	1		3			6					11	12	13	3	2	2	3	3	3	3	3	3	3	2	2	4	4	3	2	5	2	3	3	4	4	3	4	4	4
17	1	2	2	2	4	4	4	3	3	3	1	2	3	4	5	6	7	8			11	12	13	1	4	3	2	2	4	2	3	1	2	5	5	5	1	4	4	5	4	4	5	2	2	2	2	3	3
18	1	2	2	2	3	3	3	1	1	1							7	8			11	12	13	3	3	4	4	4	3	4	4	4	4	3	2	4	4	3	3	5	3	4	5	5	5	5	5	5	4
19	1	2	2	3	2	3		1	1		1	2	3						9		11	12		4	3	2	4	3	4	3	4	3	4	5	4	5	4	5	4	5	4	3	2	5	4	5	4	2	1
18	1	1	2	2	4	4	4	1	1	3	1										11	12	13	4	4	3	4	4	3	4	4	4	3	2	2	3	4	4	2	5	2	2	2	4	5	3	1	5	2
16	1	1	2	2	4	4	4	1	1	3	1		3						9		11		13		4		4	4	4	4	4		4	5	4	5	5	5	4	5	3	5	5	4	5	4	5	5	4
17	1	3	2	2	2	3	2	1	1	1	1					6			9		11	12		3	3	2	4	4	3	4	4	3	4	3	3	4	5	2	2	4	4	2	2	4	4	3	4	3	3
18	1	1	2	2	3	3	3	1	1	1	1	2	3										13	4	4	3	4	4	4	4	4	4	4	4	5	4	2	2	2	5	2	4	5	5	5	5	5	5	5
16	1	3	2	2	2	2	3	1	1	1	1	2	3		5	6	7	8		10	11	12	13	4	3	4	4	4	4	4	4	4	4	4	3	4	2	3	3	5	2	5	5	5	5	4	5	4	2
16	1	3	2	2	2	2		1	1		1	2			5	6	7	8	9				13	4	4	4	4	4	4	4	4	3	4	4	4	3	4	4	2	5	2	3	3	5	5	4	5	5	4
19	1	2	2	2	3	3	4	1	1	3	1								9		11	12		1	3	4	4	3	3	4	4	2	4	5	1	2	3	4	2	5	3	3	3	5	5	5	5	3	3
17	1	2	2	2	3	2	3	1	1	1	1				5	6	7	8	9					3	3	3	3	4	3	4	4	3	3	1	2	3	4	4	2	5	3	2	1	4	4	3	5	1	1
16	1	2	2	2	3	3	4	1	1	3	1	2		4	5	6	7	8	9	10	11	12	13	3	4	4	4	4	4	4	4	4	4	2	2	2	2	2	2	3	3	5	4	4	4	3	5	2	4
18	1	3	2	2	3	2	4	1	1	3	1								9	10	11	12	13	3	3	4	4	3	3	4	4	3	4	5	4	2	2	4	2	4	2	3	4	4	5	5	5	3	3
16	1	1	2	2	3	3	3	1	1	1	1	2	3			6	7	8	9		11	12		4	4	4	4	4	4	4	4	4	4	3	2	3	4	4	2	3	4	4	3	5	5	5	5	1	3
16	1	3	2	2	3	2		1	1				3		5	6	7							4	3	3	4	4	3	4	4	3	3	4	3	4	4	5	4	5	2	2	5	5	5	5	5	4	3
16	1	3	2	2	2	2		1	1		1		3											3		3	4	3	3	3	2	3	2	2	2	4	2	3	2	4	1	2	2	4	5	3	3	3	2
18	1	3	2	2	3	3		1	1						5	6								3	3	3	4	3	3	3	3	3	4	1	2	1	3	5	1	5	1	1	1	5	5	5	5	1	5
19	1	3	2	2	1	2		1	1	1	1	2	3						9					2	1	3	3	3	4	3	2	2	2	5	5	5	5	5	5	5	4	2	1	3	5	2	4	2	1
19	1	2	3	2	3	2	4	2	1	3			3		5	6				10	11			2	2	3	2	3	4	3	4	3	4	3	2	3	2	3	3	3	2	1	1	5	5	5	5	4	3
16	1	3	2	2	3	2	4	1	1	3			3								11		13	4	3	4	4	4	4	4	4	3	4	4	3	3	4	2	2	3	4	3	4	5	5	5	5	3	5
16	1	2	2	2	3	3		1	1		1					6					11		13	4	3	4	3	4	3	3	3	3	3	2	1	3	4	4	2	3	2	2	3	4	5	4	4	3	3
18	1	2	2	2	2	2	4	1	1	3	1				5				9					3	3	1	4	3	3	2	3	2	3	3	2	3	3	2	3	1	1	2	2	3	4	2	3	2	1
16	1	1	2	2	3	3		1	1		1		3		5	6	7	8	9		11	12	13	3	3	3	4	3	3	4	4	3	4	5	4	4	4	4	2	5	5	5	4	5	4	5	5	1	4
16	1	1	2	2	3	3	4	1	1	3	1		3		5	6	7	8		10	11	12	13	3	3	3	4	3	3	4	4	3	4	4	3	1	3	3	2	5	5	5	3	5	4	5	5	1	4
16	1	1	2	2	2	2	2	1	1	1	1	2									11			3	3	2	3	3	3	3	3	2	3	2	2	3	1	3	2	5	2	1	1	5	5	5	5	5	5
19	1	2	2	2	3	3	4	2	1	3	1	2	3		5			8	9		11	12	13	3	2	3	4	4	4	4	4	4	4	5	3	4	4	3	4	4	2	2	3	5	5	5	5	1	4
18	1	3	2	2	1	3	2	1	1	1	1				5	6			9		11	12	13	3	3	4	4	4	4	4	4	4	3	4	5	4	5	5	3	5	3	3	3	5	4	3	5	3	3
16	1	3	2	2	4	4		1	1		1	2	3			6		8	9	10	11	12	13	4	4	4	4	4	4	4	4	4	4	4	4	4	5	4	3	5	1	4	4	1	5	4	5	1	5
18	1	3	2	2	2	2		1	1		1		3						9					3	3	3	3	4	3	3	3	2	3	3	1	3	2	5	2	5	5	3	2	1	1	1	1	3	4
16	1	3	2	2	3	2	3	1	1	1	1		3	4		6		8	9		11	12	13	4	4	4	4	4	4	3	4	3	4	4	3	3	2	4	2	5	2	3	3	5	5	5	5	1	5
16	1	3	2	2	4	4	4	1	1	3	1	2	3		5	6	7	8	9		11	12	13	3	3	4	4	3	3	4	4			4	3	4	3	4	3	4	2	3	3	5	5	5	5	5	4
16	1	3	2	2	3	2	3	1	1		1		3		5	6	7	8	9		11	12	13	4	4	4	4	4	4	4	4	3	4	3	3	4	4	4	2	5	2	5	3	4	4	2	3	1	1
18	1	2	2	2	3	3	3	1	1	1	1					6		8	9		11	12		4	4	3	4	4	4	4	4	2	4	5	4	4	4	5	3	5	3	4	4	5	5	3	5	1	2
19	1	2	2	2	3	2	4	1	1	3	1		3						9					3	4	3	4	4	3	4	3	3	3	3	2	3	2	5	2	5	2	3	3	5	5	3	5	2	1
19	1	1	2	2	4	4	4	1	1	1	1	2							9					4	4	4	4	4	4	4	4	3	4	3	4	1	3	4	3	4	2	5	5	5	5	5	5	5	4
16	1	1	2	2	3	3	3	2	1	1	1		3	4	5	6	7		9		11	12		4	4	4	4	4	4	4	3	4	4	4	2	2	2	3	2	4	2	2	2	5	5	5	5	2	3
16	1	2	2	2	4	4	4	1	1	3	1		3					8	9		11	12	13	3	3	3	4	4	4	3	4	3	3	4	3	2	4	4	2	5	3	3	3	5	5	4	5	5	5
17	1	1	2	2	3	3		1	1		1		3			6		8	9		11	12	13	4	3	3	3	4	4	4	4	2	4	2	3	5	5	5	2	5	2	3	3	5	5	5	5	5	5
16	1	3	2	2	3	3	4	1	2		1		3						9	10	11	12	13	3	3	3	4	4	3	4	3	2	4	5	4	4	4	4	4	5	3	5	4	5	5	5	5	1	1
16	1	2	2	2	3	4	4	1	1	1	1	2							9	10			13	4	3	3	4	3	3	4	3	2	3	5	2	5	5	3	4	5	3	5	4	5	5	3	5	1	3
16	1	1	2	3	3	3		1	1		1		3								11			3	3	3	4	4	3	4	4	3	4	2	2	4	5	2	1	4	4	5	3	4	5	5	4	5	4
17	1	1	2	2	3	3		1	1		1	2				6		8	9		11			4	3	3	4	4	4	4	3	3	4	5	2	3	4	2	3	4	3	3	4	5	5	4	5	4	4
16	1	2	2	2	3	3	3	1	1	1	1	2	3	4	5	6	7	8	9	10	11	12	13	4	4	4	4	4	4	4	4	4	4	5	5	1	3	5	3	5	1	1	1	5	5	5	5	3	5
16	1	1	2	2	3	3	4	1	1	3	1	2	3			6					11	12	13	4	4	4	4	4	4	4	4	4	4	5	3	5	5	5	3	5	4	5	4	5	5	4	5	1	2
17	1	1	3	2	2	2	2	1	1	1	1		3			6			9		11	12	13	4	4	4	3	4	4	4	4	4	4	1	1	4	3	5	2	5	2	2	2	5	5	5	5	5	5
16	1	1	2	2	3	3		1	1		1		3		5	6			9		11	12	13	3	1	3	4	4	3	2	4	3	2	1	1	3	4	3	1	5	2	3	3	5	5	4	5	2	2
18	1	1	2	2	3	4	3	1	3	1	1		3			6		8	9		11	12	13	4	4	4	4	4	4	4	4	4	4	4	4	5	5	5	2		2	5	5	5	5	5	5	1	5
18	1	3	2	1	3	3	3	2	2	2			3					8	9		11	12	13	4	4	4	4	4	4	4	4	4	4	3	2	3	1	3	3	5	2	4	4	4	5	5	5	5	3
16	1	1	2	2	2	4	4	2	1	3	1						7	8	9		11		13	3	3	3	4	3	3	3	4	3	3	3	3	2	2	4	4	3	2	4	5	5	5	5	5	1	3
16	1	3	2	2	2	2	4	1	1	3	1		3										13	3	3	3	4	4	4	3	4	3	3	2	2	5	5	4	3	5	3	5	5	5	5	4	5	4	3
18	1	2	2	2	3	3		1	1		1		3											3	3	3	4	3	3	4	3	3	3	5	2	4	3	4	4	5	1	3	3	4	4	2	5	4	2
18	1	2	3	2	2	2		1	1		1	2	3			6	7	8	9		11	12	13	4	4	4	4	4	4	4	4	4	4	3	2	4	4	3	3	5	3	2	2	5	5	5	5	5	5
18	1	3	2	2	4	1	4	1	1	3	1	2							9		11			3	3	3	4	3	3	3	3	3	3	3	2	3	4	5	3	2	5	2	1	5	5	5	5	1	3
18	1	2	2	2	3	3	3	1	1	1	1				5	6	7	8	9		11	12	13	3	3	3	4	4	3	3	4	3	3	4	2	3	2	3	2	2	3	2	2	4	4	3	4	3	3
18	1	2	2	2	2	2		1	1		1		3						9					3	4	3	4	4	3	4	3	3	4	3	3	4	4	4	2	5	5	3	3	5	5	5	5	3	4
17	1	2	2	3	2	2	2	1	1	1	1		3		5	6	7				11	12	13	3	4	4	4	4	3	4	3	4	3	4	4	4	3	4	3	5	5	4	4	5	5	5	5	2	4
17	1	2	2	2	3	3		1	1		1	2	3	4		6					11	12	13	4	3	3	4	4	4	3	3	3	3	4	3	4	3	5	3	4	3	3	3	5	5	5	5	5	5
18	1	2	2	2	3	2	4	1	1	3	1		3								11		13	4	4	4	4	4	4	4	4	4	4	4	3	4	4	4	2	5	4	3	3	5	5	4	5	4	3
17	1	1	2	2	3	3	4	1	1	3	1		3	4		6					11		13	3	4	3	4	2	3	3	3	3	3	4	3	4	5	4	3	5	2	4	2	5	5	4	5	2	3
16	1	2	2	2	2	3		1	1		1		3			6					11			3	3	3	3	3	3	3	3	3	3	4	3	3	4	4	2	5	4	3	3	5	5	4	4	4	3
18	2	2	2	2	3	3	4	1	1	1					5	6					11	12	13	3	3	3	4	3	3	3	3	3	4	3	3	4	4	3	2	3	3	3	3	4	4	4	4	4	4
16	1	3	2	2	3	2		1	1		1											12	13	3	4	4	4	4	3	4	3	4	4	4	3	4	2	1	2	5	2	2	2	5	5	5	5	2	5
19	1	2	2	1	3	3		1	1		1		3			6	7	8	9		11	12	13	4	4	4	4	4	4	4	4	3	4	4	4	4	2	5	2	3	2	2	2	5	5	5	5	1	5
17	1	2	2	2	3	3	4	1	1	3	1			4	5	6	7	8	9		11	12		3	3	3	4	4	4	4	4	3	4	3	2	2	2	2	2	3	2	4	4	5	4	5	5	5	4
17	2	1	2	2	3	2	3	1	1	1					5	6		8	9		11		13	3	3	3	4	3	3	4	4	3	4	3	2	3	3	5	4	5	1	2	2	5	5	2	5	4	2
18	2	1	2	3	3	2		1	1		1	2	3	4	5	6	7	8	9	10	11	12		4	4	3	4	4	3	4	4	3	3	5	2	4	2	4	2	5	2	4	4	4	5	5	5	1	4
16	1	1	2	1	3	2	3	1	2	1	1					6					11			3	2	3	4	4	4	4	4	3	3	1	1	2	1	2	3	4	1	3	2	4	5	4	5	2	3
16	2	1	2	2	2	3	4	1	1	3	1	2	3	4	5	6	7	8	9	10	11	12	13	4	4	3	4	4	4	4	3	3	4	3	2	5	3	3	2	5	5	3	3	5	5	5	5	5	5
16	1	3	2	2	2	3		1	1		1													3	2	3	4	4	4	4	4	3	3	4	2	4	3	5	3	5	2	3	3	5	5	4	4	3	2
18	2	3	2	2	1	3		2	1		1					6	7		9				13	3	3	3	4	4	4	4	4	4	4	2	4	5	4	4	4	5	5	5	4	4	5	5	5	5	5
19	2	3	2	3	2	2	3	1	1	1		2			5	6			9		11	12		3	3	3	3	3	3	3	3	2	3	4	4	4	4	3	4	3	4	2	2	4	4	4	4	3	2
16	1	1	2	2	3	3	4	2	1	3	1	2	3			6			9	10	11	12	13	4	4	4	4	4	4	4	4	4	4	4	5	4	4	5	2	3	1	5	4	5	5	5	5	5	5
16	1	1	2	2	3	3		1	1		1	2	3			6	7	8	9		11		13	4	3	3	4	4	3	4	3	2	2	2	2	3	2	2	2	5	2	4	3	4	5	4	4	2	3
16	1	1	2	2	3	3	3	1	1	1	1	2	3		5	6		8	9		11	12	13	3	3	4	4	3	4		4	3	4	4	4	2	4	2	3	4	2	5	5	5	5	4	5	5	3
19	1	3	2	2	1	1	1	1	1	1	1	2	3			6		8	9		11	12		4	4	4	4	4	4	4	4	3	3	5	5	4	4	3	4	4	3	3	3	5	5	4	5	2	3
19	1	2	2	2	3	3	4	1	1	3	1	2	3			6		8	9	10	11	12	13	4	4	4	4	4	4	4	4	4	4	3	2	3	2	3	3	4	2	2	2	4	5	4	5	5	5
16	1	1	2	2	3	3	4	1	1	3	1	2	3	4		6		8	9		11		13	3	4	4	4	4	3	4	3	3	3	3	2	3	4	3	2	5	2	1	2	5	5	4	5	4	3
17	1	2	2	2	3	2	4	1	1	1	1				5		7	8	9	10			13	4	4	3	3	4	3	4	3	3	4	4	2	3	3	5	4	4	2	4	4	5	5	4	5	5	4
19	1	1	2	3	2	2	4	1	1	3	1				5	6			9		11	12		4	2	2	4	3	4	3	3	2	3	4	3	2	4	2	4	4		1	1	5	5	4	5	2	2
17	1	1	2	2	3	3		1	2									8	9	10	11	12		3	3	3	3	3	3	3	3	3	3	3	2	4	3	2	2	4	2	3	3	4	4	4	4	2	3
16	1	1	2	2	3	3	4	2	1	3	1		3		5	6		8			11	12	13	4	2	3	4	3	4	4	4	3	3	1	2	1	1	4	2	2	2	1	2	4	4	3	4	2	2
17	1	1	2	2	3	3	3	1	1	1	1	2	3	4	5	6	7	8	9	10	11	12	13	4	4	4	4	4	4	4	4	4	1	4	3	2	3	5	3	5	5	2	1	5	5	5	5	1	5
19	1	3	1	1	3	3	4	1	1	3	1	2	3			6			9	10	11	12		4	4	4	4	4	4	4	4	4	4	3	3	3	4	4	2	5	1	5	5	5	5	5	5	5	3
18	2	2	2	1	4	4		1	1		1				5	6		8	9		11	12	13	3	3	3	3	4	3	4	4	2	3	1	1	2	1	3	4	4	2	1	1	4	5	5	5	1	1
16	1	1	2	2	3	3	3	1	1	1	1		3											4	3	4	4	4	4	4	4	4	3	2	1	1	1	3	2	3	1	3	2	1	1	1	1	1	1
17	1	1	2	2	3	3	4	1	1	3	1					6	7	8	9		11	12	13	4	3	4	4	4	4	3	3	3	3	5	3	4	3	2	3	5	2	3	3	4	5	2	5	4	3
17	1	3	2	2	3	3	4	1	1	1		2							9		11			3	4	4	3	3	4	4	4	4	4	2	1	2	3	5	2	4	2	2	1	4	4	4	5	3	3
19	1	2	2	2	1	1	4	2	1	3	1		3		5	6	7		9	10	11	12		3	3	3	4	4	2	3	3	3	2	2	2	4	3	2	2	5	2	1	1	5	5	4	5	2	4
18	1	3	2	2	2	2		1	1		1		3			6			9	10	11	12	13	4	4	3	4	4	4	3	3	3	4	1	1	4	4	3	2	5	4	3	5	5	5	5	5	3	3
16	1	1	3	2	3	2		1	1		1					6		8			11		13	4	4	4	4	4	3	4	4	4	4	3	1	2	1	3	1	5	2	2	2	5	5	5	5	5	4
16	1	2	2	2	3	3		1	1		1	2	3	4	5	6	7	8	9	10	11	12	13	4	3	3	4	4	4	4	4	3	4	5	4	4	2	4	3	5	2	2	3	5	5	5	5	4	4
16	1	2	2	2	3	3		1	1		1		3			6					11			4	3	4	3	4	4	4	4	4	4	5	3	4	4	4	3	5	2	4	4	5	5	3	5	4	4
19	1	3	2	2	4	4	4	1	1	3	1	2	3		5	6			9		11	12		4	3	3	4	4	4	4	3	3	3	5	4	4	5	3	3	5	2	1	1	5	5	5	5	3	5
18	1	1	2	2	3	3	4	1	1	3	1	2	3	4	5	6	7	8	9	10	11	12	13	4	4	4	4	4	4	4	4	4	4	2	1	1	1	2	1	4	1	1	1	5	5	4	5	3	3
18	1	2	2	2	2	2	4	1	1	3	1		3			6		8	9		11	12	13	4	4	4	4	4	4	4	4	4	4	3	3	4	5	5	3	5	3	3	5	4	5	5	5	5	5
16	1	1	2	2	4	4	4	1	2		1	2	3			6			9					4	2	3	4	3	3	4	3	2	2	5	2	4	5	3	2	5	2	3	3	5	5	4	5	3	2
17	1	1	2	2	2	3		1	1			2	3		5	6	7	8	9		11		13	4	4	4	4	4	4	4	4	4	4	5	1	3	3	5	4	2	4	4	5	5	5	5	5	1	5
17	2	1	1	2	3	3		1	1		1						7	8			11		13	4	4	4	4	3		2	4	3	3	5	4	4	3	5	4	5	1	2	2	4	5	5	3	1	4
19	1	1	2	3	3	2	4	1	1	3									9					3	3	4	4	4	4	4	3	4	3	3	1	3	4	1	2	3	1	4		5	5	5	5	5	4
16	1	2	2	2	3	3	2	1	1	1	1				5	6	7	8	9				13	3	3	2	2	3	3	3	3	3	3	4	3	4	4	2	3	3	2	2	3	5	5	5	5	5	5
19	1	3	2	2	4	3	3	1	1	3	1	2	3	4		6			9	10			13	4	3	3	4	3	3	3	3	3	3	2	2	4	3	4	3	3	1	3	3	5	5	5	5	3	3
16	1	3	2	2	3	2	4	1	1	3										10				3	4	3	3	3	4	4	4	4	4	5	3	4	4	5	1	5	5	4	4	5	5	5	5	2	5
16	1	1	2	2	3	3	4	2	1	3	1	2				6		8			11	12	13	3	3	2	3	2	2	3	3	3	3	2	1	4	4	3	2	3	2	2	2	4	4	4	4	4	5
16	1	3	2	2	3	3	4	1	1	3						6								4	4	4	4	4	4	4	4	3	4	2	1	2	4	4	2	4	4	2	1	5	5	2	5	4	4
18	1	2	2	2	3	4	4	1	1	3	1	2				6					11	12	13	4	3	3	3	4	4	4	4	2	3	2	1	2	2	4	2	1	2	3	2	4	5	4	5	3	2
16	1	2	3	2	4	4	4	1	1	3	1						7			10	11			3	3	3	4	4	3	3	4	4	4	4	3	4	4	3	1	5	1	2	2	5	5	5	5	1	5
16	1	1	2	2	3	2		1	1		1		3								11	12	13	3	4	3	4	4	4	4	4	3	4	2	1	2	3	2	2	5	2	1	3	5	5	5	5	2	5
17	1	2	2	2	3	3		1	1		1	2	3	4	5	6	7	8	9	10	11	12	13	3	3	4	4	4	4	4	4	3	4	2	1	4	4	2	2	4	3	5	4	5	5	4	5	5	5
19	1	2	2	2	3	3	4	1	1	3	1	2	3			6	7	8	9	10	11	12	13	4	4	4	4	4	4	4	4	4	4	1	1	4	5	5	2	5	3	2	2	5	5	5	5	2	4
17	1	1	2	2	3	2	4	1	1	1			3			6								4	3	3	3	3	3	4	4	4	4	5	5	3	3	5	5	5	1	3	5	5	5	5	5	5	3
19	1	2	2	2	3	3		1	1		1		3						9					4	4	4	4	4	4	4	4	4	4	4	4	4	4	2	3	4	1	4	4	5	5	5	5	4	4
18	1	1	3	2	1	4	4	1	1	1	1	2	3						9		11	12	13	2	2	1	3	3	3	2	2	1	3	3	1	2	2	5	2	3		3	3	3	4	4	3	3	3
17	1	1	2	2	3	2		1	1		1				5	6	7	8	9		11	12	13	4	3	4	4	4	4	4	4	3	4	4	3	4	2	5	2	5	3	2	2	5	5	5	5	5	4
18	1	1	2	2	3	2		1	1		1		3			6					11	12		3	3	3	4	3	4	4	4	3	3	1	1	4	5	5	4	5	4	1	1	4	5	2	5	4	2
17	1	3	2	2	2	2		1	1										9		11	12	13	3	3	3	4	4	4	4	4	4	4	1	1	1	2	5	1	1	1	1	1	5	5	5	5	5	5
19	1	1	2	3	3	3		2	1		1		3			6		8	9		11			4	3	3	4	4	3	4	4	3	3	3	2	4	4	2	3	5	4			4	5	5	5	3	3
19	2	2	2	2	2	4	4	1	1	1			3		5	6				10		12		3	2	3	4	3	3	4	2	3	2	3	2	3	3	4	2	5	1	3	3	4	4	4	5	3	2
18	2	2	3	2	3	3	3	1	1	1	1	2	3	4	5	6	7	8	9	10	11	12	13	4	4	4	3	4	4	4	4	4	4	2	1	4	5	5	4	5	5	2	2	5	5	4	5	2	3
19	1	2	2	2	3	4	4	1	2	3										10				4	4	3	4	4	4	4	4	4	4	4	4	2	1	4	2	5	2	1	1	5	5	4	5	5	3
17	1	1	2	2	2	3	3	1	1	1	1					6	7						13	4	4	4	4	4	4	4	4	4	4	3	3	4	4	3	5	5	3	5	2	5	5	5	5	5	5
19	1	3	2	1	3	1		1	1		1	2	3						9		11	12	13	4	3	3	4	4	3	3	4	3	4	2	3	4	4	4	2	5	3	4	4	5	5	3	5	4	2
16	1	3	2	2	3	2		1	1		1	2				6		8	9		11	12	13	4	4	3	4	4	4	4	3	3	3	2	2	2	4	1	1	3	1	1	3	5	5	5	5	5	3
16	1	1	2	2	3	3		1	1		1		3			6					11		13	2	3	2	3	3	3	3	3	2	2	5	3	3	3	3	2	5	3	3	3	4	4	3	4	4	3
17	1	3	2	2	3	3	3	1	1	1	1					6			9		11		13	3	3	3	3	4	4	4	4	3	3	4	2	4	4	4	3	5	2	3	2	4	4	2	4	4	3
19	1	2	2	2	3	3	4	1	1	3	1		3		5	6		8	9		11	12	13	4	3	3	4	4	4	4	4	3	3	5	4	3	4	4	3	5	4	3	3	4	4	4	4	4	3
16	1	3	2	2	3	3	4	1	1	3	1			4	5	6		8				12	13	4	3	3	4	4	4	4	4	2	4	3	2	2	1	4	2	4	2	4	4	3	5	2	2	3	1
16	1	2	2	2	4	4	4	1	1	1	1	2	3			6					11	12		3	3	3	3	3	3	3	3	3	3	3	2	2	2	5	3	4	4	2	3	5	5	5	5	4	5
18	1	1	2	2	3	3		1	1		1				5	6			9	10	11	12		4	4	4	4	4	4	4	4	4	4	5	3	2	4	4	2	5	3	4	3	5	5	5	4	2	3
16	2	3	2	2	3	2	4	1	1	1	1	2	3			6			9		11			3	3	3	4		3	4	3	3	2	5	4	2	2	5	2	3	1	5	4	5	5	5	5	1	1
16	1	1	2	3	3	3	3	1	1	1	1	2	3	4	5	6	7	8	9	10	11	12	13	4										5	4	4	3	4	3	5	2	5	5	5	5	5	5	1	4
18	1	3	2	2	3	2	4	1	1	3						6		8	9		11	12		4	3	3	4	4	3	3	3	3	3	3	2	4	3	3	2	5	2	4	3	4	5	4	4	4	4
18	1	1	2	1	3	3		1	1		1													3	3	3	3	4	4	4	4	3	3	2	2	3	2	3	3	5	1	2	3	5	5	5	5	3	5
18	1	2	2	2	2	2	4	1	1	3	1	2		4				8	9	10	11		13	3	3	2	3	2	2	2	1	2	2	2	1	2	1	3	2	3	2	3	2	4	4	4	4	4	2
18	1	1	2	2	2	1	3	1	1	1	1								9			12		3	3	3	4	4	4	4	4	4	3	3	1	3	3	3	2	5	2	2	3	1	5	5	5	3	3
16	1	1	2	2	2	3		1	2		1	2		4	5	6		8			11	12	13	3	3	3	3	3	3	3	3	3	3	5	3	3	4	3	2	5	3	3	3	4	4	4	4	3	3
16	1	3	2	2	2	2	4	1	1	3	1	2	3										13	4	3	4	4	4	4	3	4	4	4	4	5	4	4	4	4	4	1	4	5	5	5	5	5	4	3
17	1	2	2	2	3	2	3	1	1	1	1									10	11			4	3	3	4	4	4	4	4	3	3	3	3	4	4	4	2	4	3	3	3	5	5	4	5	3	3
17	1	2	2	2	3	3	4	1	1	3	1	2	3								11			4	4	4	4	4	2	4	4	4	4	4	3	4	3	2	2	5	2	3	2	5	5	5	5	4	5
19	1	1	2	2	1	2		2	1		1					6			9		11	12	13	3	2	4	4	3	3	3	3	4	2	4	4	4	4	4	3	5	2	3	3	4	4	4	4	3	2
18	1	1	2	2	3	3	3	1	1	1	1		3											4	4	3	4	4	3	3	4	3	3	3	3	3	4	3	3	5	2	4	4	5	4	4	5	2	3
16	1	2	2	2	2	4	4	1	1	3	1					6	7	8						1	2	3	4	3	3	4	2	2	2	1	2	1	1	1	2	3	1	4	3	3	4	3	4	5	5
16	1	1	3	2	3	2	4	2	2	3	1				5	6		8	9		11			3	3	4	4	4	4	4	4	4		3	2	3	2	4	2	4	2	3	3	5	5	4	5	3	3
18	2	2	2	2	3	3	4	1	1	3	1		3		5									3	3	3	4	3	3	4	3	2	3	2	2	1	2	4	2	5	2	2	2	4	4	4	5	2	3
16	1	1	2	2	3	3		1	1		1		3		5	6		8			11		13	4	4	3	4	4	4	4	4	3	4	4	3	4	4	4	5	5		3	3	5	4	5	5	1	3
18	1	1	2	1	3	3		1	1		1		3	4	5	6	7	8	9		11	12	13	4	4	4	4	4	4	4	4	4	4	4	4	4	5	5	2	5	3	5	4	5	5	5	5	5	5
17	2	1	2	2	4	4	4	1	1	1	1	2	3	4	5	6	7	8	9	10	11	12	13	3	3	3	4	3	3	3	3	3	3	5	5	1	1	5	5	3	5	5	5	5	4	3	3	5	4
16	1	1	2	2	3	3	3	1	1	1	1	2	3			6		8	9		11	12	13	3	3	3	4	4	4	4	4	3	3	4	4	4	4	3	3	4	4	4	4	5	5	5	5	5	4
17	1	2	2	2	3	2	4	2	2	3	1	2					7		9					3	4	2	1	2	1	4	3	2	1	4	1	1	1	2	1	3	1	1	1	5	1	3	5	4	1
16	1	2	2	2	4	3	1	1	1	1	1				5	6		8			11			3	4	3	4	4	3	3	4	2	3	4	3	4	3	4	2	4	3	3	2	5	5	4	5	3	4
19	1	1	2	2	3	3		1	1		1	2				6		8	9	10	11	12	13	3	3	3	4	4	4	4	3	3	3	4	3	4	4	4	2	5	4	2	2	4	5	4	4	2	4
16	2	3	2	2	3	2	4	1	1	3	1	2			5	6	7	8	9		11	12	13	4	4	4	4	3	4	4	4	4	4	1	1	2	1	5	2	5	2	3	3	5	5	5	5	4	4
17	1	3	3	1	1	3	4	1	1	1			3											3	3	2	4	3	4	2	2	2	2	1	1	1	1	1	2	2	1	2	2	5	5	3	5	5	4
18	1	3	2	2	2	1		1	1		1	2				6		8	9		11			4	4	4	4	4	4	4	4	4	4	3	2	3	4	2	3	4	3	2	1	5	5	5	5	3	3
16	1	3	2	1	2	3	4	2	2	3					5	6				10	11			3	4	4	3	4	4	3	4	4	4	3	3	4	3	3	2	5	1	4	5	5	5	4	5	4	3
16	1	1	2	2	3	3	3	1	1	1	1		3											4	4	4	4	4	4	4	4	3	3	3	3	3	3	4	2	4	2	3	3	4	4	3	4	3	3
16	1	1	2	2	3	3	4	1	1	3	1	2	3		5	6		8			11			3	4	3	4	4	4	3	4	2	4	4	2	4	3	4	3	5	1	4	4	5	5	3	4	2	2
17	1	2	2	2	3	2		1	1		1					6		8					13	3	3	3	4	4	3	3	3	3	4	5	3	4	4	3	2	5	2	3	4	4	5	5	5	4	3
17	1	2	2	2	3	3	4	1	1	3	1				5	6		8	9		11	12	13	3	3	2	4	4	4	3	3	3	3	4	2	4	3	5	2	5	2	4	4	4	4	3	5	2	2
16	1	1	2	2	3	3		1	1							6								3	1	2	4	3	3	3	3	3	4	1	1	2	2	2	2	2	2	2	2	5	4	4	4	2	1
18	1	3	2	2	2	2		1	1		1	2	3	4	5	6		8	9	10	11	12	13	4	4	4	4	4	4	4	4	4	4	3	2	3	3	4	2	5	3	4	3	5	5	5	5	5	5
16	2	1	2	2	3	3	3	1	1	1							7			10	11	12		3	3	3	4	4	4	3	2	3	3	2	1	4	3	5	3	5	5	4	4	5	5	4	5	1	3
16	1	1	2	2	4	4	4	2	1	1	1	2	3		5	6	7			10	11	12	13	3	3	3	4	4	3	4	4	2	4	4	2	3	2	5	2	5	2	2	2	5	5	4	5	3	4
18	1	1	2	2	3	3	3	1	1	1	1	2	3		5	6	7	8	9		11	12	13	3	4		4	4	3	4	3	4	4	5	3	2	3	4	2	5	2	2	1	5	5	5	5	4	2
16	1	1	2	2	2	3		1	1		1		3			6		8			11	12	13	4	3	4	4	4	4	4	4	3	4	2	2	2	2	2	2	3	2	5	3	5	5	4	5	1	3
17	1	3	2	2	2	2	4	1	1	3	1		3			6	7	8	9		11	12	13	4	4		4	4	4	4	4	4	4	5	5	5	5	4	5	5	5	5	5	5	5	5	5	5	5
16	1	2	2	2	3	3	3	1	1	1	1										11	12		4	4	4	3	4	4	4	4	3	3	5	4	3	3	4	3	5	4	4	4	4	4	3	5	3	1
16	1	1	2	2	3	3		1	1		1		3								11	12	13	3	3	4	4	4	4	4	4	4	4	4	3	4	3	2	3	4	3	2	2	4	5	4	5	3	2
16	1	2	3	2	3	3	4	1	1	3	1					6					11		13	4	3	3	4	4	3	4	4	2	3	3	2	4	4	4	2	5	1	3	2	5	5	4	5	3	5
17	1	3	2	2	3	2		1	1		1					6					11			4	4	4	4	4	4	4	4	3	4	2	2	3	4	3	2	5	4	3	3	5	5	5	5	4	4
18	1	1	2	2	3	3	4	1	1	3	1		3		5	6					11			3	3	3	4	4	4	4	4	4	4	2	2	2	1	5	2	2	1	1	1	5	5	5	5	3	3
19	1	2	2	2	3	3		1	1											10	11		13	4	3	3	4	4	4	4	4	3	3	5	5	4	5	3	3	5	1	3	2	5	5	5	5	5	3
19	1	3	2	3	3	2		1	1		1		3						9		11	12		4	4	4	4	4	4	4	4	4	3	2	1	2	2	2	2	4	1			5	5	5	5	5	3
16	1	1	2	2	3	3		1	1		1							8			11			4	3	3	4	3	3	4	4	3	4	3	3	3	3	4	3	5	2	3	4	5	5	5	5	5	2
16	2	2	2	2	3	2	4	1	1	3	1	2	3		5	6	7	8	9	10	11		13	4	4	4	4	4	3	4	4	4	4	5	4	5	5	4	4	4	3	4	3	5	5	4	5	5	4
18	1	2	2	2	3	3	2	1	2	1	1	2	3			6				10	11			3	4	4	4	4	4	4	4	4	4	3	3	3	5	2	3	5	4	5	2	5	5	3	4	4	1
16	1	2	2	2	3	2	4	1	1	3	1		3	4	5	6	7	8	9	10	11	12	13	3	4	3	4	4	4	4	4	4	4	3	3	3	4	3	3	4	2	3	4	5	5	5	5	2	4
17	1	2	2	2	2	2	4	1	1	3			3		5	6		8	9		11	12	13	3	4	3	4	4	4	4	4	4	4	5	5	4	2	4	2	4	2	4	5	5	5	5	5	1	4
19	1	3	2	2	2	3	4	1	1	3	1		3	4	5	6	7	8	9	10	11	12	13	3	4	3	4	4	4	3	3	4	3	3	2	3	3	4	4	5	4	3	3	5	5	4	5	5	5
17	2	1	3	2	3	3	4	1	1	3	1					6					11		13	3	3	2	4	3	3	3	3	3	2	2	1	2	2	5	3	5	2	2	2	2	3	1	4	1	1
16	1	3	2	2	2	3	4	1	1	3	1	2		4	5	6	7	8	9	10	11	12	13	4	3	4	4	3	3	4	3	4	4	4	2	3	4	3	4	4	3	3	3	4	5	2	5	4	4
16	1	1	2	2	4	4		1	1		1		3					8			11	12	13	3	3	3	4	4	4	4	4	3	4	3	2	2	2	5	3	5	5	3	2	5	5	5	5	1	4
17	2	1	2	2	3	3	3	1	1		1	2	3	4	5	6	7	8	9		11			3	3	3	3	4	3	4	3	3	3	2	2	4	4	5	1	4	4	1	2	5	5	3	4	4	4
16	1	3	3	1	2	4	2	1	1	1	1			4	5	6	7	8	9		11	12	13	4	4	4	4	4	4	4	4	4	4	4	4	4	4	2	1	4	2	5	5	4	4	4	4	3	4
17	1	1	2	2	4	4	4	1	1	3	1				5	6	7	8	9	10				3	3	3	4	4	4	4	4	3	3	2	1	2	2	5	2	4	3	1	1	5	5	4	5	2	3
19	1	1	2	2	2	2		1	1		1		3					8	9					3	2	1	4	4	4	4	4	2	3	4	1	1	1	5	2	4	4	1	1	5	5	4	5	3	1
19	2	2	2	2	2	3	3	1	1	1	1	2	3		5	6			9		11	12		4	4	4	3	3	3	3	3	3	3	4	4	3	3	3	3	3	2	3	2	5	5	5	5	5	4
16	1	2	3	2	2	2	4	1	1	3	1	2	3			6	7	8	9		11			3	4	3	4	4	3	4	3	3	3	4	4	4	5	3	2	2	5	4	5	5	5	4	5	4	4
18	1	2	2	2	3	4	3	1	1	1						6			9		11	12	13	3	3	3	3	3	3	3	3	3	3	2	2	4	5	5	1	3	5	1	2	5	5	3	5	4	5
16	1	1	2	2	3	3	4	1	2	3	1	2	3	4	5	6	7	8	9	10	11	12	13	4	4	4		4	4	4	4	4	4	2	2	2	2	1	2	4	3	1	1	5	5	5	5	3	5
17	1	3	3	2	3	1	1	1	1	1	1					6	7	8			11		13	4	4	3	4	3	3	3	4	3	3	3	3	4	3	4	2	4	2	2	3	4	5	5	4	1	4
17	1	3	2	2	3	2	3	1	1	1	1	2	3						9		11			3	3	3	4	3	3	4	4	3	4	5	2	2	2	2	2	3	1	2	2	5	5	5	5	5	5
17	1	3	2	2	2	3		1	1		1								9					4	4	3	4	4	4	4	4	3	4	5	2	4	4	5	2	5	2	4	5	5	5	4	5	2	2
19	2	1	2	2	2	4	4	1	2	3			3						9			12		4	3	4	4	3	4	4	3	3	4	4	3	4	4	1	2	5	5	5	5	5	5	2	4	3	4
19	1	2	2	2	4	4	4	1	1	3	1		3			6					11	12		3	3	3	4	3	3	3	3	3	3	4	3	4	4	4	3	5	3	3	3	5	5	5	5	5	4
18	1	3	2	2	2	2	4	1	1	3	1		3					8			11	12	13	4	4	4	4	4	4	4	4	4	4	3	2	4	4	4	3	5	2	5	5	5	5	5	5	5	5
17	1	1	2	2	3	3	4	2	2	2	1					6	7				11		13	4	4	2	4	4	4	3	4	3	3	3	3	2	2	4	2	4	3	3	2	5	5	4	5	5	5
17	1	1	2	2	3	3		1	1		1	2	3		5	6		8	9		11	12	13	4	4	4	4	4	4	3	4	4	4	4	4	2	2	3	2	5	1	4	4	5	4	5	5	5	5
16	1	1	2	2	3	3	4	1	1	3	1		3		5		7				11			3	3	3	4	4	4	4	4	3	4	3	2	5	4	3	3	5	4	3	2	5	5	5	5	5	4
16	1	3	2	2	2	2		1	1				3						9			12		2	2	2	3	2	4	4	3	3	3	5	4	3	5	4	5	5	5	5	5	2	5	1	4	2	4
16	1	1	2	2	3	3	4	1	1	3	1										11		13	3	3	3	4	4	4	3	3	3	3	3	3	3	3	2	2	4	2	3	3	3	5	3	5	4	2
16	1	2	2	2	3	3		1	1				3		5						11			4	3	4	4	4	3	4	3	3	3	2	2	3	3	4	2	5	3	2	3	5	5	5	5	2	3
19	1	2	2	3	3	1		1	1				3			6								4	4	4	4	4	4	4	4	4	4	5	5	4	4	1	2	5	4			5	5	5	5	2	5
19	1	1	2	3	4	3		1	1		1					6	7		9					3	3	3	4	3	3	3	3	3	4	2	1	3	4	3	2	3	1			5	5	4	5	1	3
16	1	3	2	2	4	2	2	1	1		1					6	7	8	9		11	12	13	4	4	3	4	4	4	4	4	3	4	2	1	2	2	3	2	2	3	1	1	5	5	5	5	5	5
16	1	3	2	2	3	3		1	1		1					6			9	10	11	12		4	4	3	4	4	4	4	4	3	4	3	2	3	3	2	2	3	2	3	3	5	5	5	5	5	4
16	1	3	2	2	2	2		1	1		1					6	7	8	9	10	11	12	13	4	4	4	4	4	4	4	4	4	4	4	3	4	5	5	3	5	5	5	5	5	5	5	5	3	5
16	1	3	2	2	3	3		2	2				3			6					11	12		3	2	3	4	3	4	4	4	3	3	4	3	4	4	4	2	5	5	4	5	5	5	5	5	3	3
16	1	1	2	2	3	3	3	1	1		1	2	3	4	5	6					11	12	13	3	3	3	4	4	4	3	4	3	3	5	5	4	5	3	4	3	3	3	3	5	5	4	5	3	3
16	1	1	3	2	1	2	1	2	1	1	1	2	3	4		6			9		11			4	4	4	4	4	4	4	4	4	4	2	1	3	3	3	2	4	1	1	1	5	5	4	5	4	5
19	1	3	2	2	2	2	4	1	1	3	1								9	10	11			1	3	2	1	3	4	4	4	4	4	5	4	5	5	3	5	5	1			5	5	5	5	2	3
18	1	1	1	2	3	3	4	1	1	3	1	2	3	4			7	8	9		11	12	13	4	3	3	4	4	4	3	3	3	2	3	3	3	4	3	3	4	2	2	2	4	5	4	5	2	4
16	1	1	2	2	3	2	4	1	1	3	1				5	6	7	8	9		11		13	3	3	2	3	4	4	4	4	3	4	4	3	3	5	4	3	5	4	5	5	4	4	4	4	2	3
19	1	1	2	2	2	3	3	1	1	3						6				10	11	12		3	3	3	3	3	2	2	3	3	3	3	3	4	4	4	3	3	5	3	3	5	5	5	5	2	3
16	1	1	2	2	3	3	4	1	1	1	1	2	3	4		6	7	8			11	12	13	3	3	3	4	4	4	4	3	2	3	2	1	2	2	4	3	5	2	3	3	4	4	3	5	2	2
16	1	1	2	2	3	3	3	1	1	1	1		3		5	6	7	8	9		11	12	13	3	2	2	4	4	3	3	4	3	3	3	1	4	3	4	2	5	2	3	3	5	5	5	5	3	4
17	1	1	2	2	4	3	4	1	1	1	1		3						9		11	12	13	3	4	3	4	4	4	4	4	3	3	4	2	3	5	5	2	5	5	2	2	5	5	5	5	5	5
16	1	2	2	2	4	2	2	1	1		1					6								3	3	3	3	3	3	3	2	2	2	5	5	4	4	5		4	3	3	3	5	5	4	5	2	5
16	1	1	2	2	2	2	2	1	1	1	1	2				6	7	8	9	10	11	12	13	4	3	3	4	3	3	3	3	3	4	2	2	1	5	4	3	5	2	2	2	1	5	5	5	4	4
19	1	2	2	2	3	2		1	1		1		3								11			3	3	3	4	4	4	4	4	3	3	3	2	3	2	5	5	5	2	4	3	5	5	5	5	5	4
19	1	2	2	2	3	2	4	1	1	3	1								9				13	4	3	3	4	4	3	3	4	2	4	3	2	3	2	3	3	3	3	3	3	5	4	3	3	2	3
19	1	2	2	2	2	3	4	1	1	3	1					6			9		11	12		3	3	4	4	4	3	4	3	3	3	5	4	4	5	3	2	4	2	4	5	5	5	4	5	3	3
18	1	3	3	2	2	2		1	1		1	2	3			6			9		11	12	13	4	4	4	4	4	3	4	3	3	4	1	1	4	4	3	3	5	5	1	3	5	5	4	5	3	5
17	1	2	2	2	3	3	4	1	1	3	1				5	6	7	8	9				13	3	3	3	4	3	3	3	3	3	3	2	2	3	3	3	1	5	1	3	3	4	4	4	5	3	1
18	1	3	2	2	3	2		1	1		1	2	3			6		8	9		11	12	13	3	3	4	4	4	4	4	4	3	4	2	2	3	2	3	2	5	3	2	2	5	5	5	5	5	5
19	1	1	2	2	3	1	4	2	2	3			3			6	7	8	9		11			4	4	4	4	4	4	4	4	3	4	3	2	4	3	4	2	5	2	2	2	5	5	5	5	2	3
18		1	2	2	3	4	4	1	1	3	1	2	3		5	6			9	10	11	12	13	3	3	3	3	3	3	4	3	3	3	3	2	3	2	5	3	5	4	2	2	4	4	3	4	3	3
16	1	2	2	2	4	4	4	1	1	1	1	2		4						10			13	3	4	3	4	4	4	4		4	4	4	3	2	2	1	2	4	2		3	3	4	1	5	2	3
19	1	2	3	2	2	3	4	1	1	1		2	3			6								3	2	4	4	4	4	4	3	4	4	2	2	2	2	5	2	1	2	2	1	5	5	5	5	3	5
17	1	2	2	2	3	3	4	1	1	3	1		3						9					3	3	4	4	4	4	4	4	3	4	5	1	3	4	4	3	5	1	3	2	5	5	5	5	4	3
19	1	1	2	3	3	3		1	1				3											4	4	4	4	4	4	4	4	4	4	5		4	4	2	2	5	3	4	4	5	5	4	5	5	4
17	1	3	2	2	3	3		1	1		1		3		5	6			9				13	3	3	3	4	3	3	3	3	3	3	2	1	3	4	4	3	5	2	3	3	3	3	2	3	3	1
16	1	2	2	2	3	3		1	1		1		3			6		8			11	12	13	3	3	4	4	4	3	4	3	2	3	5	2	5	3	4	4	5	3	4	3	4	4	3	4	3	2
16	1	2	2	2	3	3	3	1	1	1	1		3		5	6			9		11			4	3	4	4	4	4	4	4	4	4	2	2	3	3	5	4	4	3	1	1	5	5	5	5	2	4
17	2	2	2	2	3	3		1	2		1		3							10	11	12		3	3	4	4	4	3	4	3	4	4	2	1	4	3	3	3	4	2	3	4	5	5	4	4	4	5
16	1	1	2	2	2	2	4	2	1	3	1		3		5	6	7	8	9		11		13	4	4	4	4	4	4	4	3	3	3	4	3	4	3	4	4	5	2	3	3	5	5	5	5	1	3
18	1	1	2	2	4	4	4	1	1	3											11			3	4	1	4	4	4	4	4	1	3	5	1	3	1	5	1	5	1			5	5	5	5	1	5
16	1	1	2	2	3	3	4	1	2	3	1				5	6	7	8	9		11	12	13	4	4	3	4	3	4	3	4	3	3	5	3	3	4	4	4	5	3	4	4	4	5	5	5	5	4
19	1	3	3	2	3	3		1	1		1	2	3						9		11			4	3	3	4	4	4	3	4	3	3	2	1	3	2	4	2	4	4	3	3	5	5	5	5	5	4
18	1	3	2	2	3	3		1	1		1		3		5				9		11		13	1	3	3	4	4	3	3	4	3	4	4	4	3	4	2	2	5	1	4	3	4	4	2	4	4	1
16	1	1	2	2	3	3	4	1	1	3	1		3								11			3	3	4	3	3	4	4	3	4	4	2	1	4	2	5	1	5	4	5	4	5	4	4	5	2	4
16	1	2	2	2	3	3	3	1	1	1	1			4		6							13	3	4	4	4	3	3	4	3	4	4	5	4	2	2	3	2	2	1	5	4	5	5	5	5	5	5
16	1	2	2	2	3	3	4	1	1	3	1					6	7	8			11	12	13	4	3	4	4	4	4	3	4	4	4	4	3	4	5	5	3	4	4	4	3	5	5	4	5	4	3
16	1	3	2	2	2	3	2	1	1	1	1		3	4		6	7				11		13	2	3	1	3	4	3	4	3	4	2	5	5	3	4	1	4	5	1	3	5	5	5	5	4	5	5
18	1	1	2	2	1	3	4	1	1	3			3											4	3	4	4	4	4	4	4	4	4	2	2	3	4	2	2		1	3	2	5	5	4	2	5	5
18	1	1	2	2	1	1		2	2		1		3			6		8	9		11	12	13	4	4	4	4	4	4	4	4	3	3	5	5	4	5	4	4	3	3	3	4	5	5	2	4	2	4
17	1	1	2	2	4	2	4	1	1	3	1	2	3								11			4	4	3	4	3	4	3	3	3	3	5	2	4	4	2	2	4	1	3	3	5	5	5	5	2	4
17	1	3	2	2	3	3	4	1	2	3	1	2	3	4	5	6	7	8	9	10	11	12	13	4	4	4	4	4	4	4	4	3	4	1	1	2	2	5	2	3	2	1	1	4	5	4	4	3	3
16	1	1	2	3	4	4	4	3	3	3			3			6	7		9					4	3	4	2	3	3	3	3	3	3	1	1	2	3	2	1	1	2	1	1	4	4	4	4	3	3
19	1	1	2	2	3	3	3	1	1	1	1	2						8	9		11	12	13	4	4	4	4	4	4	4	4	4	4	5	3	3	3	4	2	4	4	5	5	5	5	5	5	3	3
16	1	3	2	2	3	3	4	1	1	3	1					6				10	11	12		3	4	3	4	3	3	4	3	3	3	5	4	4	5	3	3	4	3	2	2	5	5	3	5		3
19	1	2	2	2	3	2		1	1		1	2	3			6		8	9		11	12	13		3	4	4	4	3	4	4	4	3	3	2	4	4	4	2	5	2	2	2	5	5	4	5	4	4
18	1	2	2	2	3	3	4	1	1	3	1		3			6		8	9	10	11	12	13	3	3	3	3	3	4	3	4	3	3	4	3	3	2	3	2	4	2	3	3	5	4	4	4	4	3
16	1	3	2	2	3	2		1	1				3								11			3	3	2	4	3	4	3	4	3	4	1	1	3	4	3	2	4	2	1	1	5	5	4	5	2	4
18	1	1	2	3	2	1	2	1	1	3	1	2	3											4	3	4	4	2	4					4	3	4	2	2	2	4	1	4		5	5	5	5	5	4
16	1	2	2	2	3	4	2	2	2	2	1		3		5	6	7	8			11	12		4	4	4	4	4	4	4	4	4	4	5	5	3	2	5	3	4	1	5	5	5	5	5	5	1	5
18	1	3	2	2	3	3		1	1		1		3						9				13	4	3	2	4	4	4	4	4	3	3	3	3	4	4	5	3	5	2	3	3	5	5	5	5	4	4
17	1	1	2	2	3	3	4	1	1	3						6						12		1	1	1	4	2	2	3	1	1	1	1	2	3	2	5	1	4	1	3	3	2	3	2	1	3	1
18	1	2	2	1	3	3		1	1		1		3			6			9		11	12	13	4	4	3	4	4	3	4	3	3	3	2	1	2	2	5	1	3	1	3	4	5	5	3	5	1	2
16	1	2	2	2	4	4	4	2	1	3	1													4	4	4	4	4	4	4	4	4	4	4	2	2	3	5	1	5	3	1	1	5	5	5	5	5	5
16	1	2	2	2	2	2	3	1	1	1	1					6		8			11			3	4	3	3	3	3	3	3	3	3	4	4	3	3	4	3	5	3	4	4	4	5	4	5	4	4
18	1	1	2	2	3	3	4	1	1	3	1			4					9		11			3	3	2	3	3	3	3	3	3	3	2	2	2	3	3	2	5	2	1	2	4	4	3	3	3	4
18	1	2	2	2	3	3	4	1	1	3	1				5	6	7	8	9		11	12	13	4	4	3	4	4	4	4	4	3	4	3	2	4	4	4	2	3	3	5	4	5	5	4	5	2	4
16	1	1	2	2	3	2	4	2	2	3	1				5						11	12	13	4	4	4	3	4	4	4	4	4	4	4	4	4	5	2	2	5	1	4	5	5	5	4	5	5	4
19	1	3	2	2	3	2		1	1		1	2	3			6			9		11			3	4	4	4	4	4	4	4	4	4	3	3	5	4	5	5	5	3	5	5	5	4	3	4	4	2
16	1	1	2	2	3	3	4	1	1	3	1		3			6	7				11		13	4	4	4	4	4	4	4	4	4	4	2	1	2	2	4	3	5	2	3	3	5	5	5	5	3	5
18	1	1	2	2	3	2	4	2	1	3							7				11			4	4	3	4	4	4	4	3	3	3	4	1	4	3	3	2	5	2	2	1	4	5	5	5	3	3
16	1	3	2	2	4	4	4	1	1	1	1			4							11	12	13	3	1	3	3	4	4	2	3	3	4	1	4	1	5	5	5	1	4	5	5	1	3	5	1	3	5
19	1	2	2	2	3	3	4	1	1	3	1		3	4	5	6					11	12	13	3	3	3	3	4	3	3	4	3	3	3	1	3	3	3	2	4	2	4	3	3	2	1	2	1	1
17	1	1	2	2	3	3	3	1	1	1	1	2	3	4	5	6	7				11	12	13	4	4	4	4	4	4	4	4	4	3	5	4	3	3	5	3	5	3	2	2	5	5	3	3	3	1
19	1	2	2	2	2	3		1	1		1		3			6	7	8	9		11	12	13	4	4	4	4	4	4	4	4	4	4	5	5	5	5	5	3	5	5	5	3	5	5	5	5	5	5
18	1	2	2	2	3	3	3	1	1		1	2		4	5	6	7	8			11			4	4	2	4							3	3	1	5	3	4	5	4	3	3
16	1	1	3	1	3	2	4	1	1	3	1		3		5	6					11		13	3										2	1	3	4	4	3	5	2	5	5	5	5	4	5	5	5
16	1	1	2	2	3	3	3	2	1	3	1	2	3		5	6	7	8	9		11	12	13	4	4	4	4	4	4	4	4	4	4	5	5	4	4	4	4	5	3	5	4	5	5	5	5	1	3
16	1	3	2	2	4	3	4	1	1	3	1				5	6	7	8	9	10	11	12	13	3	4	4	4	3	4	4	4	4	4	3	2	1	3	5	2	4	2	1	1	5	5	5	5	5	4
19	2	3	2	2	3	2		1	1		1					6	7	8	9		11			3	2	2	3	3	3	2	2	1	2	3	2	3	2	4	2	3	2	1	2	4	4	4	4	3	3
16	1	3	2	2	3	2	4	1	1	3	1		3	4		6		8	9		11	12	13	3	4	4	4	4	4	3	4	3	3	4	4	4	3	5	1	5	1	5	5	4	5	3	4	3	1
18	1	3	2	2	3	3	4	2	1	3	1	2		4							11		13	4	2	3	4	4	3	3	4	2	4	4	2	2	4	1	1	5	2	3	3	5	5	5	4	5	4
19	1	1	2	2	3	3		1	1		1		3			6			9		11		13	3	3	3	4	3	4	4	3	3	3	3	2	3	3	4	2	5	2	3	3	4	2	2	4	4	2
18	1	2	2	2	3	3		1	1				3						9		11	12	13	4	3	4	4	4	4	4	3	3	3	3	2	4	5	5	4	5	2	3	3	4	5	4	5	2	1
18	1	1	2	2	3	3	3	1	1		1		3	4		6		8			11			4	3	4	4	4	4	4	4	4	4	5	4	3	5	5	2	5	3	5	5	5	5	2	5	3	3
16	1	1	2	2	3	3	4	1	1	3			3			6		8			11	12	13	4	3	4	4	4	3	4	3	3	3	4	4	4	4	3	2	4	2	4	5	4	4	4	4	3	3
16	1	1	2	2	3	3		1	1		1					6				10	11	12		3	2	4	3	3	2	3	3	2	3	5	3	4	2	4	1	5	4	3	3	4	3	4	4	3	5
17	1	1	2	2	2	2		1	1		1				5	6	7	8	9		11	12	13	4	3	3	3	4	3	4	4	3	4	1	1	1	1	4	2	4	2	1	1	5	5	5	5	1	5
16	1	1	2	2	3	3	4	2	1	3	1		3			6						12		3	3	3	3	4	4	4	4	3	3	4	3	4	3	4	2	5	4	3	3	4	4	2	4	3	3
18	1	1	2	2	3	3	4	1	1	3	1		3		5	6		8					13	4	3	4	4	4	4	4	4	4	4	4	4	4	4	5	2	5	5	4	4	4	4	5	5	4	2
18	1	3	2	2	2	2		1	1		1		3		5				9	10	11	12	13	4	4	4	4	4	4	4	4	4	4	3	2	4	4	3	2	5	2	4	3	5	5	5	5	1	5
16	1	1	2	2	3	3	4	1	1	3	1	2	3			6	7	8	9		11	12	13	3	3	3	3	4	3	3	3	3	3	4	3	4	3	3	2	4	3	3	4	4	5	4	4	3	3
18	1	3	2	2	3	2		1	1		1		3			6			9					4	4	4	4	4	4	4	4	4	4	3	2	4	5	4	3	4	2	5	5	5	5	5	5	3	5
17	1	1	2	2	3	2		1	1		1					6			9					3	4	4	3	4	4	4	4	4	3	4	2	3	5	1	2	5	1	2	2	5	5	3	5	4	3
16	1	2	2	2	3	2	4	1	1	3	1	2			5	6		8			11	12	13	4	4	3	4	4	4	4	4	4	4	4	5	4	5	5	4	5	3	4	5	5	5	5	5	4	2
16	2	1	2	2	4	4	4	1	1	1	1					6	7	8		10	11	12	13	2	3	3	3	3	2	2	4	4	4	5	5	2	2	3	2	2	2	1	2	5	5	5	5	5	5
16	1	3	2	2	3	4	4	1	1	1	1		3			6		8	9		11		13	3	3	3	4	4	3	3	3	3	3	5	3	4	4	3	3	5	1	5	5	5	5	5	5	4	5
17	1	2	2	2	3	2	4	1	1	3	1	2			5					10	11		13	4	4	3	4	4	3	4	4	3	3	3	2	1	1	3	2	2	1	2	3	5	5	4	5	5	5
19	1	2	2	2	3	2	4	1	1	3	1	2				6			9		11	12		4	4	4	4	4	4	4	4	4	4	3	2	4	3	4	2	5	2	2	2	4	5	4	5	3	3
18	1	2	2	2	3	4	3	1	1	1	1					6	7	8	9		11	12	13	4	3	4	4	4	4	4	4	3	4	5	4	3	3	4	2	4	2	5	3	4	4	2	5	4	2
16	1	3	2	2	3	3	3	1	2	3	1	2	3		5	6	7	8	9		11	12	13	3	4	4	4	4	4	4	4	4	4	5	2	4	3	4	2	5	4	3	2	5	5	5	5	1	5
16	1	1	2	2	3	3	4	2	2	3	1		3			6		8	9		11	12	13	4	4	4	4	4	4	4	3	3	3	3	2	3	1	3	2	2	2	5	5	5	5	4	5	3	5
17	1	2	3	2	2	2		1	1		1		3			6					11	12	13	3	3	3	3	4	3	2	3	2	3	1	2	2	3	2	2	3	3	3	3	4	5	2	4	3	2
19	1	1	2	2	2	2	3	1	1	1	1	2	3			6		8	9				13	4	4	3	4	4	4	4	4	4	4	4	3	3	4	5	5	5	5	4	4	5	5	4	5	5	3
18	1	3	2	2	4	4		1	1		1	2			5	6	7	8	9	10	11	12	13	3	3	2	4	2	3	3	3	3	2	2	2	3	1	1	2	2	2	1	1	4	5	2	4	1	1
18	1	3	2	2	3	3	3	1	1	1			3	4					9	10			13	3	4	4	4	4	4	4	4	3	4	5	2	2	3	2	5	5	2	2	1	5	5	3	5	2	5
17	1	1	2	2	2	2		1	1		1		3								11		13	3	2	3	4	3	3	3	4	3	3	1	2	2	1	3	2	2	2	2	1	4	5	4	5	2	5
16	1	1	2	2	3	3	4	1	1	3	1		3			6					11	12		3	4	3	4	4	4	3	4	4	4	1	1	2	2	2	1	4	2	2	2	4	4	4	5	2	2
18	1	1	2	2	3	3		1	1		1		3						9	10				3	3	4	4	3	4	4	4	3	4	3	3	4	4	3	1	4	1	5	4	5	5	5	5	5	4
17	1	2	2	2	2	2	4	1	1	3						6				10			13	4	4	4	4	4	4	4	4	4	4	4	4	4	4	5	3	5	2	5	5	5	5	5	5	3	4
16	1	3	2	2	2	3	4	1	1	3	1					6					11	12		2	3	2	3	3	3	3	3	3	3	5	4	4	4	3	4	4	3	3	5	4	4	2	5	3	2
16	1	1	2	2	2	2	2	2	2	2	1					6					11	12		3	2	2	4	4	4	4	4	3	4	5	3	5	4	5	2	5	1	5	5	5	5	5	3	1	1
16	1	1	2	2	3	3	3	1	1	1		2				6					11			3	3	4	4	4	4	4	4	4	3	5	5	4	3	2	3	5	4	3	3	4	4	4	5	5	4
19	1	2	2	2	2	2	2	1	1	1	1	2				6					11			4	4	4	4	4	4	4	4	4	4	4	3	3	3	5	2	5	2			4	5	5	5	2	3
19	1	3	2	2	3	2	4	1	1	3	1									10			13	3	3	4	4	4	4	4	4	4	4	1	1	4	3	4	2	4	2	2	2	5	5	5	5	3	3
18	1	2	2	2	3	2	4	1	1	3	1	2		4	5	6		8	9					3	4	4	4	4	4	4	3	3	3	2	2	2	1	4	2	5	1	4	4	5	5	4	5	3	2
16	1	2	2	2	3	4	4	1	1	3	1	2	3	4	5	6	7	8	9	10	11	12	13	4	4	4	4	4	4	4	4	3	4	2	1	2	1	3	2	2	1	2	2	5	5	5	5	3	3
19	1	3	2	2	2	2	4	1	1	3	1		3						9		11	12		4	4	3	4	4	4	4	4	4	4	3	2	4	3	4	2	5	2	4	4	5	5	5	5	1	5
18	2	1	2	2	3	3	4	1	1	3	1	2	3						9		11		13	4	4	3	4	4	4	3	4	4	4	5	2	4	4	4	4	5	3	4	3	5	5	4	5	1	2
19	2	1	2	2	1	1		1	1		1	2	3		5	6		8	9	10	11	12	13	4	4	4	4	4	4	4	4	4	4	3	3	3	2	2	2	1	2	2	2	5	5	4	5	4	4
18	1	1	2	2	3	3		2	1		1		3											4	3	4	4	4	4	3	4	3	4	2	1	2	2	3	2	5	1	2	3	4	5	3	5	2	1
18	2	2	2	1	3	3	2	1	1	1	1					6		8	9		11			4	3	4	4	4	4	4	3	3	3	3	2	4	3	5	3	5	2	1	1	4	5	3	5	4	1
17	1	1	3	2	3	2		1	1		1		3		5	6			9		11	12	13	3	3	4	4	4	4	4	4	4	4	4	2	2	3	2	2	3	1	4	3	5	5	5	4	3	5
16	1	1	2	2	1	1	4	2	2	3	1				5	6	7	8			11			3	3	4	4	4	3	4	4	4	3	2	1	3	4	1	2	2	1	2	2	5	4	5	5	5	4
17	1	1	2	2	3	3	3	1	1	1	1		3			6			9		11	12	13	3	3	3	3	3	4	3	4	3	4	2	2	3	4	3	3	3	3	3	2	5	5	5	5	5	5
16	1	1	2	2	3	3		1	1		1	2	3		5	6	7	8	9	10	11	12	13	4	4	4	4	4	4	4	4	4	4	4	3	3	3	4	4	5	3	4	3	5	5	5	5	3	5
18	1	3	2	2	3	2		1	1		1								9		11			3	4	4	4	4	4	4	4	4	3	2	3	3	3	1	1	5	3	2	2	5	5	5	5	5	5
17	1	2	2	2	2	1	4	1	1	3	1		3			6	7		9					4	4	3	4	4	4	4	4	4	4	4	3	2	2	5	2	2	2	3	2	5	5	5	5	3	4
16	1	1	2	2	3	3	4	1	1	3	1				5	6	7	8	9		11	12	13	4	4	3	4	4	3	3	3	3	3	4	3	4	4	3	3	5	2	4	4	4	4	4	4	4	3
18	1	2	2	2	2	3	2	1	1	1	1		3		5	6		8	9	10	11	12	13	3	3	3	3	3	3	3	3	3	3	3	2	1	1	5	2	4	4	4	4	5	5	5	5	5	5
16	1	3	2	2	3	3	4	1	1	3	1		3			6					11	12	13	3	4	3	4	3	4	4	4	4	4	5	5	5	5	5	5	5	2	3	4	5	5	5	5	5	5
16	2	1	2	1	3	3	3	2	2	2										10				4	4	4	4	4	4	4	4	4	4	3	3	3	4	5	2	5	5	2	1	5	5	4	5	5	3
19	1	2	2	2	4	4	4	2	1	3	1		3							10				3	4	3	4	4	4	4	4	3	3	5	4	3	4	4	3	5	5	5	5	5	5	5	5	1	1
17	1	3	2	2	4	4		1	1		1					6				10				3	3	3	3	3	3	4	3	3	4	2	2	3	4	4	2	5	2	3	3	5	5	4	5	3	3
16	1	3	2	2	3	3	4	1	1	3	1			4		6		8			11			3	3	3	4	4	4	2	3	3	2	2	1	1	1	3	2	4	2	1	1	5	5	5	5	5	3
18	1	1	2	3	3	3	4	1	1	3	1		3	4	5	6								4	3	3	4	4	4	4	4	3	4	4	3	3	5	2	2	1	4	3	4	5	5	4	5	4	4
19	1	1	2	2	3	3	4	1	1	3	1		3								11	12		4	3	3	4	4	4	4	4	3	4	4	3	2	3	4	2	5	2	3	3	5	5	5	5	5	4
19	1	2	2	2	2	2	4	1	1	3	1		3		5	6		8	9		11	12	13	3	2	2	4	4	3	3	4	2	3	3	2	3	4	2	4	4	2	1	2	4	5	2	5	4	4
17	2	3	2	2	1	2		1	1		1	2				6								3	3	3	3	3		3	3		3	3	3	4	5	3		3	3	3	3	5	4	4	4	2	2
17	2	1	2	2	1	1	1	2	2	1	1	2	3	4	5	6	7	8	9	10	11			4	4	4	4	4	4	4	4	4	4	5	5	5	5	5	2	5	5	5	5	1	5	5	5	1	5
18	2	1	2	3	3	3	4	1	1	3	1								9		11		13	3	4	3	4	2	3	3	3	2	2	3	3	4	2	3	3	3	2			3	5	4	4	3	2
18	1	2	2	2	3	3		1	1		1		3						9		11			4	3	4	4	4	4	4	4	4	4	5	3	4	3	4	3	3	2	3	2	5	5	4	5	4	4
16	1	1	2	2	3	2		1	2		1		3		5	6	7	8	9	10	11	12	13	4	4	4	4	4	4	3	4	3	3	3	2	4	5	3	1	5	2	2	3	5	5	5	5	3	5
18	1	1	2	2	2	2	2	1	1	1	1	2				6					11	12		4	4	3	4	4	4	4	4	4	4	4	3	3	5	5	5	5	5	5	3	5	5	2	4	3	1
16	1	2	2	2	3	2	4	1	1	3	1										11		13	3	3	3	3	4	4	4	4	3	3	4	2	3	3	2	2	4	3	2	2	1	5	5	5	3	3
17	1	1	2	2	3	2	3	1	1	1	1					6	7	8			11	12	13	4	4	4	4	4	4	4	4	4	4	5	3	4	4	5	2	5	5	5	5	5	5	5	5	4	5
18	1	1	2	2	3	3		1	1		1		3			6					11	12		3	3	2								2	3	4	4	2	1	4	2	1	1	4	4	5	5	3	3
19	2	1	2	2	2	2		2	2				3						9				13	4	4	4	4	3	4		4	4	4	1	1	3	2	5	1	5	3	1	1	5	5	5	5	5	2
16	1	2	2	2	3	3	3	1	1	3	1					6					11	12		3	4	3	3	4	3	2	3	2	3	5	4	4	5	5	5	5	4	3	3	4	5	4	5	3	3
18	1	3	2	2	3	2		1	1		1					6		8	9		11			3	2	3	4	4	4	3	3	3	4	1	1	3	3	4	1	4	1	3	2	5	5	3	5	3	3
17	1	3	2	2	3	3	4	1	2	3	1		3			6	7	8	9		11		13	4	3	4	4	4	3	4	4	3	2	2	1	5	3	5	2	4	1	3	2	5	5	5	5	3	5
18	1	2	2	2	3	3	3	1	1	3	1		3						9	10	11	12	13	4	4	4	4	4	4	4	4	3	4	2	2	3	4	5	2	2	2	3	2	5	5	5	5	1	5
17	1	1	2	2	3	2		1	1		1	2	3					8			11			4	3	3	4	4	4	4	4	4	3	2	3	4	4	3	1	5	1	3	3	4	4	3	4	2	4
17	1	1	2	2	3	3	4	1	1	3	1	2	3		5		7	8			11	12	13	3	2	3	4	3	3	2	2	3	2	3	2	3	3	4	2	4	1	2	2	4	5	3	4	3	3
16	1	2	2	1	2	3	4	2	1	3	1		3		5	6					11	12	13	4	4		4	4	3	4	3	3	4	4	5	4	3	5	4	5	3	4	4	4	5	4	4	5	5
19	1	2	2	2	1	3	3	1	1	3										10				3	2	3	3	3	3	3	3	3	3	4	2	3	2	5	2	3	2	3	2	5	5	5	5	1	3
19	2	1	2	2	4	4	4	2	2	2	1								9					4	4	4	4	4	4	4	4	4	4	5	5	5	5	4	3	4	4	1	1	5	5	5	5	5	5
16	1	1	2	2	3	3	4	1	1	3	1	2	3		5	6		8	9	10	11	12	13	4	4	4	4	4	4	4	4	4	4	5	5	4	5	3	4	5	5	5	5	5	5	5	5	1	2
16	1	3	2	2	2	3		1	1		1		3								11	12	13	3	4	4	4	4	4	4	4	3	4	4	4	4	4	5	2	5	2	3	4	5	5	4	4	2	3
16	1	1	2	1	3	3	4	2	1	3				4	5	6		8			11		13	3	3	3	4	3	4	3	3	3	3	3	3	3	4	4	4	4	4	5	5	4	4	3	4	4	3
16	1	2	2	2	3	3		1	1		1		3			6		8	9	10	11	12		4	3	4	3	4	4	4	4	4	3	5	3	1	2	2	2	3	2	1	1	5	5	3	5	5	5
16	1	1	2	2	3	3		1	1		1	2	3		5	6		8	9	10	11		13	4	3	3	4	4	3	4	4	3	4	5	4	4	5	4	3	5	2	5	5	5	5	5	5	5	4
17	1	3	2	2	2	4	4	1	1							6			9		11			3	3	3	4	4	3	4	4	3	3	5	2	3	3	3	2	5	3	2	2	5	5	5	5	3	4
19	1	1	2	2	3	3		1	1		1		3						9					3	4	3	4	4	4	4	3	3	3	3	2	3	5	5	2	3	1	3	3	5	5	4	5	4	4
18	1	1	2	2	3	3		1	1		1		3		5	6			9		11	12		4	4	4	4	4	3	2	3	4	3	5	4	4	5	5	2	5	4	5	5	5	5	5	5	3	3
17	1	2	2	2	2	2	4	1	1	3	1	2	3			6	7	8	9		11			3	4	3	4	4	4	4	4	4	4	3	1	4	1	5	1	5	1	1	1	5	5	5	5	1	1
18	1	1	2	2	3	2	4	1	1	3	1	2	3	4	5						11		13	4	3	4	4	4	4	4	4	4	4	4	3	3	2	4	2	5	2	3	3	5	5	4	5	2	2
17	2	3	3	2	3	4		1	2				3							10	11		13	3	4	4	3	4	4	4	3	3	3	4	4	4	3	5	3	4	3	4	4	4	4	3	5	4	2
16	1	1	2	2	3	3	4	2	1	3	1		3					8			11			2	3	3	4	3	4	3	4	3	3	3	3	4	3	3	3	5	1	3	2	2	4	2	4	4	3
17	1	1	2	2	4	3	4	1	1	3	1					6								3	3	3	4	4	4	4	4	3	4	2	2	2	3	4	1	3	2	2	2	4	4	4	5	4	4
16	2	1	3	2	3	3		1	1		1				5						11		13	3	3	2	3	4	4	4	4	3	3	3	3	4	4	3	3	5	2	4	4	5	5	3	5	4	3
16	1	2	2	2	2	2	4	1	1	3	1				5	6					11	12	13	4	4	4	4	4	4	4	4	3	3	4	3	3	4	5	4	5	4	5	4	5	5	2	5	4	2
16	1	1	3	2	3	3	4	2	1	1	1	2	3		5	6				10	11		13	4	4	2	4	4	3	3	4	2	3	3	1	3	4	4	2	2	3	2	3	5	5	5	5	2	3
16	1	1	2	2	3	3	4	1	1	3	1		3			6		8	9		11		13	3	3	3	3	2	3	2	3	2	3	3	3	4	4	3	3	4	5	3	3	3	4	2	5	2	2
	1	3	2	2	3	4	4	1	1	3	1					6					11	12		3	3	4	4	4	3	3	3	3	4	4	3	4	5	5	5	5	5	5	4	5	5	4	5	3	5
18	1	3	2	2	2	2	4	1	1	3	1		3			6					11			4	4	4	4	4	4	4	4	4	4	5	4	4	2	5	5	4	2	4	4	5	5	5	5	2	4
17	1	3	2	2	2	2	2	1	1	1	1		3		5	6	7	8	9	10	11	12		3	3	3	4	4	4	4	4	3	4	2	1	2	2	4	2	3	1	1	1	5	5	5	5	1	5
16	1	3	2	2	3	3		1	1		1					6								3	2	3	4	4	4	3	3	3	3	3	3	4	4	2	2	5	5	4	4	5	5	5	5	1	2
16	1	3	3	2	1	2		1	1		1	2	3		5	6	7	8	9	10			13	2	3	2	4	3	3	3	3	2	3	2	1	1	1	5	1	2	1	1	1	5	5	5	5	5	3
19	1	2	2	2	3	3	4	1	1	3	1		3								11			4	4	4	4	4	4	4	4	4	4	4	2	2	4	2	3	5	2	5	5	5	5	5	5	5	5
16	1	1	2	2	3	3		1	1		1		3		5	6								3	3	3	3	4	4	4	3	3	3	3	2	3	3	4	2	5	3	3	3	4	4	3	4	4	4
16	1	3	2	2	2	2		1	1		1	2	3		5	6	7	8			11	12		3										1	1	2	4	2	1	5	2	3	4	1	5	5	5	2	4
17	1	1	2	2	3	3	3	1	1	1	1		3			6					11	12	13	4	3	4	4	3	4	4	4	4	4	5	4	4	5	4	3	3	3	3	4	5	5	5	5	1	4
19	1	3	2	2	3	2	4	1	1	3	1		3		5								13	3	3	3	4	3	3	3	3	3	3	2	1	3	3	5	5	5	3	2	2	5	5	5	5	5	3
17	1	1	3	2	3	3	4	1	1	3	1		3			6		8	9		11		13	3	3	4	4	4	3	4	3	4	4	2	1	2	3	5	3	5	1	1	2	5	5	5	5	4	5
19	1	1	2	2	3	3		1	1		1	2	3			6			9		11	12	13	2	1	3	4	3						2	2	3	2	4	5	3	3	3	2	5	5	5	5	3	5
16	1	1	2	2	3	3	4	1	1	3	1		3			6		8			11	12	13	3	3	3	4	4	3	3	3	3	3	2	1	4	4	3	3	5	2	4	3	4	5	4	4	4	4
17	1	3	2	2	2	2	4	3	3	3	1	2			5	6			9		11	12	13	3	3	2	4	3	3	3	3	2	3	3	2	3	4	3	3	5	3	5	4	5	5	5	5	3	5
16	1	1	2	2	4	4	4	2	2	2	1		3		5	6	7	8	9		11	12		3	3	4	4	4	3	4	2	2	4	5	4	1	2	5	3	2	5	3	3	5	5	5	5	5	4
16	1	1	3	3	3	3	4	1	1	3	1						7			10	11	12	13	4	3	3	4	3	4	3	4	3	3	3	2	4	2	3	2	4	1	3	3	5	5	4	4	4	3
16	1	3	2	2	3	2		1	1		1		3			6		8	9	10	11	12	13	4	3	4	4	4	4	4	4	3	4	4	3	2	4	5	3	5	4	3	2	5	5	5	5	3	2
18	1	1	2	2	3	3		1	1		1	2	3			6	7	8			11	12		4	4	4	4	4	4	3	4	4	4	5	5	3	3	3	2	3	3	3	2	5	5	5	5	5	5
16	1	1	2	2	3	2	4	1	2	3	1		3											3	4	4	4	3	4	4	4	3	4	1	1	1	1	5	1	4	2	1	2	5	5	5	5	5	4
16	1	3	2	2	3	3		1	1												11		13	3	2	4	4	3	3	4	4	3	4	5	4	5	4	2	3	5	5	3	2	5	4	4	4	3	2
16	1	1	2	2	3	2	3	2	2	1			3				7				11			3	2	2	4	4	4	4	3	4	4	1	1	2	2	2	2	3	1	1	2	5	5	5	5	5	5
16	1	2	3	2	2	2	4	1	1	3	1				5	6		8	9		11	12		4	3	4	4	4	4	4	4	4	4	4	4	3	1	5	2	5	1	3	3	4	5	3	5	4	3
18	1	1	2	2	3	2		1	1				3		5			8	9		11			4	4	3	4	4	4	4	4	3	4	5	4	4	4	4	2	5	2	5	5	5	5	5	5	5	4
19	1	3	2	2	3	3	3	1	1	1	1				5		7	8	9		11			4	3	3	4	4	4	4	4	4	4	5	4	5	5	2	3	5	3	3	3	5	5	5	5	4	3
19	1	1	1	2	2	3	4	1	1	2		2			5	6		8			11	12	13	4	2	4	4	3	4	4	4	4	3	1	1	3	4	4	2	3	1	3	3	5	5	5	5	4	4
	1	3	2	2	3	3		1	1		1					6	7							4	4	4	3	4	3	4	4	4	4	4	5	4	5	5	2	5	2	5	5	4	5	4	4	3	1
17	1	2	2	2	2	2	4	1	1	3	1	2	3	4	5	6	7	8	9	10	11	12	13	4	4	3	4	4	4	4	4	3	4	2	2	3	3	4	2	4	2	4	2	5	5	4	5	4	4
18	1	1	2	3	3	4	4	1	1	1	1	2	3			6					11	12	13	4	4	4	4	4	4	4	4	4	4	3	3	2	2	4	3	5	1	3	4	5	5	4	5	4	4
19	1	1	2	2	2	1	4	1	1	3					5	6		8	9	10	11		13	4	3	4	4	3	4	4	4	4	4	5	2	2	1	5	2	5	1	5	5	5	5	5	5	5	5
18	1	3	2	2	2	4	4	1	1	3	1	2	3			6		8	9	10	11	12	13	4	4	3	2	4	2	4	4	4	4	4	1	5	5	5	4	5	2	2	5	5	4	5		4	5
18	1	1	2	2	2	1	2	1	1	1	1					6	7	8	9		11			3	3	3	4	4	3	4	4	4	4	3	2	3	3	4	2	5	3	1	1	5	5	5	5	4	4
18	2	1	2	2	3	4	4	1	1		1		3						9		11			3	3	3	4	4	4	4	4	2	3	2	1	4	4	4	4	5	1	4	3	3	4	4	4	2	2
16	1	3	2	2	3	3		1	1		1	2		4	5	6	7	8			11			3	3	3	3	3	3	3	3	4	3	5	4	4	4	5	4	5	4	5	4	5	5	4	5	5	5
19	1	2	3	2	2	2		1	1		1									10	11	12		4	4	3	4	4	4	4	4	3	2	3	2	4	2	3	2	4	2			5	5	4	5	4	5
16	1	3	3	2	3	3	4	2	1	3	1		3			6				10	11			3	3	3	3	3	3	3	3	3	3	2	2	3	4	2	3	4	2	3	3	4	4	3	4	2	4
18	1	2	2	1	2	1	2	1	1	1	1	2	3					8			11	12	13	3	2	4	4	4	4	4	4	4	2	2	1	3	3	4	5	2	2	2	3	4	4	4	4		1
18	1	1	2	2	3	3	3	1	1	3	1		3								11	12		4	4	4	4	4	4	4	4	4	4	5	3	4	3	4	2	4	2	3	2	5	5	4	4	4	5
17	1	2	2	2	2	3	4	1	1				3		5	6		8	9		11			3	3	3	4	3	3	3	3	2	2	4	3	4	4	4	3	5	1	3	3	5	5	4	5	2	3
16	1	1	3	2	3	3	4	1	1	3	1	2	3								11			4	3	3	3	4	4	3	3	4	3	4	2	3	2	4	2	3	1	3	2	5	5	5	5	4	3
18	1	3	2	2	2	2		1	1		1	2	3	4	5	6		8	9					4	4	4	4	4	4	4	4	4	4	4	2	3	3	2	3	4	3	4	4	5	5	5	5	1	5
19	1	1	2	2	1	4	4	1	1	3	1	2	3							10			13	2	3	2	4	4	3	3	4	3	4	5	5	4	4	2	2	1	2	3	2	5	5	5	5	5	3
19	1	3	2	3	2	2		1	1		1	2	3	4							11	12	13	4	4	4	4	4	4	4	4	4	4	5	3	4	3	5	3	5	2	5	4	5	5	5	5	1	4
16	1	1	2	2	3	3		2	1		1		3								11		13	4	3	4	4	3	4	4	4	4	4	3	3	3	4	4	3	5	3	2	2	5	5	5	5	2	4
16	1	2	2	2	2	2	1	1	1	3	1	2			5	6	7	8	9		11	12	13	3	4	3	4	4	3	3	4	3	3	5	4	4	5	4	2	5	1	4	3	5	5	5	5	1	3
18	1	3	2	2	3	3		1	1		1				5	6	7				11	12	13	4	3	3	3	4	3	4	4	4	4	5	5	4	4	4	3	2	4	2	3	5	5	5	5	3	3
18	1	2	3	2	3	3		1	1		1		3								11	12		4	3	4	4	4	4	4	4	4	4	4	2	3	4	3	2	5	3	3	2	5	5	5	5	1	4
17	1	2	2	2	4	3	3	1	1	3	1	2				6		8	9	10	11		13	4	3	4	3	3	4	4	3	2	3	2	1	1	1	4	2	3	1	1	2	5	5	3	3	2	2
16	1	1	2	2	3	3	3	2	1	1	1	2	3		5	6		8			11	12	13	3	4	4	4	4	4	4	4	4	3	3	3	4	3	2	3	4	5	3	5	5	5	5	5	2	5
19	1	2	2	2	1	3		1	1		1	2				6		8	9		11	12	13	4	4	2	4	4	4	3	3	2	4	5	3	3	3	3	3	3	2	2	3	5	5	4	5	3	3
19	1	1	2	2	3	4	4	1	3	3	1		3						9		11	12		3	3	4	4	4	4	3	4	3	4	4	2	3	3	2	2	4	3	5	5	4	4	4	4	4	5
19	1	1	2	2	2	2	4	1	1	3	1	2	3						9	10	11	12	13	3	4	4	4	4	4	4	4	3	3	5	4	4	4	2	2	5	3	3	2	5	5	5	5	1	4
17	1	3	2	2	3	2	4	1	1	3	1					6		8	9		11	12	13	4	4	4	4	4	4	4	4	4	4	2	1	1	1	4	1	1	1	1	2	5	5	5	5	1	5
17	1	3	2	2	2	3	4	1	1	3	1		3								11			3	3	3	3	3	3	3	3	3	3	4	3	3	3	4	3	5	2	3	3	4	4	4	4	3	3
17	1	3	2	2	3	3		1	1				3						9		11		13	4	3	4	4	4	4	4	3	4	3	4	3	4	4	4	3	5	1	5	5	5	5	4	4	2	4
16	1	3	2	2	3	3		1	1		1		3			6			9					4	4	4	4	4	4	4	4	3	4	2	1	4	5	4	3	5	3	5	5	5	5	5	4	3	3
18	1	2	2	2	3	3		1	1		1	2	3			6	7				11	12	13	3	4	4	4	4	4	3	4	3	3	5	1	2	2	3	2	2	2	3	2	5	5	5	5	2	5
19	1	1	2	2	3	3	4	1	1	3	1		3			6		8	9	10	11	12	13	4	3	3	3	4	3	4	4	3	4	2	1	2	2	5	2	5	2	3	4	3	5	3	5	4	2
16	1	2	2	2	4	4	4	1	2	3						6					11	12	13	2	2	3	4	3	4	3	4	2	3	3	2	3	3	5	2	5	4	3	4	5	5	3	5	3	3
18	1	3	2	2	3	3		1	1		1		3			6			9	10	11	12	13	4	4	4	4	4	4	4	4	4	4	5	4	4	3	5	2	5	2	5	5	5	5	5	5	5	5
16	1	1	2	2	3	3		1	1		1		3		5	6		8	9		11			4	3	4	4	4	4	4	4	3	4	3	3	4	5	5	4	4	1	4	3	5	5	4	5	1	2
17	1	1	2	2	3	2	3	1	2	1	1		3											3	3	4	4	4	4	4	3	3	3	3	2	4	4	3	2	3	2	2	2	4	4	2	5	4	2
16	1	1	2	2	3	3	4	1	1	3	1		3				7				11			4	3	4	4	4	4	4	4	4	3	3	2	4	4	5	3	5	3	4	5	5	5	3	5	3	3
16	1	1	2	2	3	3		1	1		1		3			6					11	12		4	4	4	4	4	4	3	4	4	4	5	4	4	4	5	2	5	2	5	5	5	5	3	4	4	3
19	2	2	2	2	2	2	2	1	1	1	1				5			8	9	10				3	3	2	3	3	2	4	1	4	3	3	4	4	4	4	4	5	4	3	4	4	5	5	5	3	3
17	1	1	2	2	2	1		1	1		1										11			3	3	2	4	3	4	3	4	2	3	3	3	2	1	5	2	5	3	1	1	5	5	5	5	1	3
18	1	1	2	2	3	2		1	1		1	2	3		5						11	12	13	4	3	3	4	4	4	4	4	3	3	1	1	3	2	2	2	5	2	3	2	5	5	4	5	5	3
17	1	3	2	2	2	2		1	1		1									10	11			3	3	2	3	3	3	4	3	1	1	3	2	4	5	5	3	5	3	2	2	5	5	5	5	4	2
19	1	3	2	2	2	2		1	1							6		8	9		11	12	13	3	3	3	3	3	3	2	3	3	4	4	4	3	2	5	2	3	3	1	1	5	5	2	5	3	2
16	1	1	3	2	4	4		1	1		1	2	3	4	5	6	7	8	9	10	11	12	13	2	2	3	3	2	3	2	3	2	3	1	2	2	2	2	2	2	3	1	2	4	4	4	4	4	4
17	1	1	2	2	3	3	4	1	1	3	1		3			6	7	8	9		11	12	13	3	3	3	4	4	4	4	4	4	4	3	2	2	2	2	1	4	2	4	3	5	5	4	5	3	2
16	1	2	2	2	3	3		2	2		1					6	7	8	9		11		13	4	4	4	4	4	4	4	4	2	4	1	1	1	1	5	2	5	1	2	2	5	5	5	5	5	5
18	2	2	2	2	4	4	3	1	1	1	1		3		5					10	11			3	3	4	4	3	4	4	3	4	4	4	2	3	2	3	3	4	2	2	2	5	5	4	5	4	3
18	1	1	2	2	1	2		2	2		1	2	3		5				9		11	12		4	3	3	4	4	4	4	4	4	4	5	2	4	4	5	4	5	3	4	2	5	5	5	5	5	4
18	1	3	2	2	4	4	4	1	2	2										10				3	3	3	4	3	4	4	4	3	4	4	3	4	4	3	2		3	3	2	5	5	5	5	5	4
18	1	1	2	2	4	2	4	1	1	3	1		3		5			8	9		11	12	13	4	3	3	3	4	4	3	4	3	3	2	2	3	3	3	2	3	3	3	3	4	4	3	5	4	2
17	1	1	3	2	3	3		1	1		1	2	3	4			7	8	9		11	12	13	4	4	4	4	4	4	4	4	4	4	3	3	3	4	5	3	5	3	3	3	5	5	5	5	5	1
19	1	1	2	2	3	3	4	1	1	3	1	2	3	4							11	12		3	3	3	4	3	3	3	3	3	3	4	1	3	3	2	1	5	2	3	3	5	5	5	5	5	5
16	1	3	2	2	3	3		1	1		1		3								11		13	3	4	3	4	4	4	4	4	3	4	5	5	4	4	2	3	4	1	3	3	5	5	5	5	5	3
17	1	2	2	2	2	4	4	1	1	1		2			5	6		8	9		11			3	3	3	3	3	3	3	4	3	3	3	2	3	2	5	3	5	1			5	5	4	5	2	3
19	1	3	2	3	2	2	2	1	2	1	1		3						9					4	4	4	4	4	4	4	4	4	4	4	4	4	4	2	3	1	2	5	5	5	5	5	5	1	1
16	1	1	2	2	3	3	3	1	1	1	1				5	6	7	8		10	11		13	4	4	4	4	4	4	4	4	4	4	5	4	4	4	5	5	5	4	4	4	5	5	5	5	5	4
18	1	2	2	2	3	3		1	1		1				5						11	12		3	3	3	3	4	3	4	3	3	3	2	1	2	1	4	2	4	2	2	2	4	3	2	3	3	4
19	1	1	3	2	2	1	3	3	1	1		2	3						9	10				4	2	3	4	4	3	4	4	3	3	3	5	4	3	5	1	4	2	5	5	5	5	5	5	4	5
16	1	3	2	2	4	4	4	1	1		1		3			6		8	9	10	11	12	13	4	3	4	4	3	4	4	4	3	3	3	2	2	2	4	4	4	2	4	4	5	5	4	5	4	3
16	1	3	2	2	2	2		1	1		1	2									11	12		3	3	3	3	3	3	3	3	3	3	4	3	4	4	2	2	5	3	4	4	5	5	4	4	4	3
19	1	1	2	2	3	3	4	1	1	3	1	2	3								11	12	13	4	4	4	4	4	4	4	4	4	4	2	3	4	3	4	2	4	3	4	5	5	5	5	5	5	4
19	1	1	2	2	3	2	4	1	1	3			3						9					3	3	4	4	3	4	4	4	4	4	3	1	2	2	2	2	5	1	4	4	5	5	5	5	3	5
19	1	2	2	2	2	3		1	2							6					11			3	3	4	4	4	4	4	4	4	4	3	1	2	2	5	3	3	3	2	2	5	5	5	5	1	5
16		2	2	2	3	3		1	1				3			6		8			11			3	3	4	3	3	3	3	4	3	4	1	3	3	5	3	4	5	3	3	2	5	5	4	4	2	5
16	1	1	2	2	3	3	2	1	1	1	1	2	3		5		7	8	9		11	12	13	2	4	2	2	2	3	3	1	2	1	1	1	1	1	3	1	3	4	1	1	4	5	5	3	4	4
18	1	3	2	2	2	3	4	1	1	1	1		3			6			9				13	4	3	4	4	4	4	4	4	3	3	2	2	4	3	3	2	5	2	3	4	5	5	5	5	1	4
16	1	3	2	3	3	2	4	1	1	3	1					6	7	8			11	12		3	3	4	4	3	4	4	4	3	4	5	4	4	5	3	5	5	4	3	4	5	5	4	5	2	4
16	1	1	2	2	3	2	3	3	1	2	1				5	6	7	8	9	10	11	12	13	2	3	3	4	3	3	4	3	3	3	2	1	3	3	4	2	3	2	2	2	5	5	5	5	5	5
19	1	2	3	1	3	3	4	1	1	3	1					6		8	9	10	11	12	13	4	3	3	4	4	4	4	4	3	4	2	2	3	3	2	2	5	1	4	3	5	5	4	5	2	2
18	1	3	2	2	4	4	4	1	1	3	1		3			6					11	12		3	3	3	4	3	3	3	3	3	3	4	3	3	3	4	2	5	2	2	2	4	5	5	5	4	3
17	1	1	2	2	3	3	4	1	1	3	1	2	3					8	9		11	12	13	4	4	4	4	4	4	4	4	4	4	2	1	5	3	4	2	5	2	3	3	5	5	5	5	3	2
17	1	3	2	3	3	2	4	1	1	1	1					6					11		13	3	3	3	2	4	4	3	4	3	3	5	3	4	3	2	2	4	2	3	3	5	5	5	5	2	3
18	1	3	2	2	3	3	4	1	1	3			3			6			9	10		12		3	4	4	4	3	3	4	3	3	3	4	1	2	5	5	2	5	2	3	2	3	5	5	5	5	3
18	1	2	2	2	2	2		1	1		1	2	3						9		11		13	3	3	3	3	3	3	3	4	3	3	2	1	1	1	3	3	2	2	2	1	5	5	5	5	5	4
16	1	2	2	2	3	2	4	1	1	3						6	7				11	12		3	4	4	4	4	4	4	4	4	4	5	4	4	4	4	2	3	3	3	3	5	5	5	5	5	5
19	1	1	2	2	3	3	2	1	2	1	1	2								10				3	2	2	4	4	4	4	2	2	2	3	1	3	4	4	3	2	2	1	1	4	5	4	5	4	1
16	1	2	2	2	3	3		1	2		1			4		6		8			11	12		3	4	4	3	4	4	4	3	3	2	4	4	3	4	3	4	5	4	3	4	4	5	4	5	4	3
17	1	1	2	2	3	2		1	1		1					6			9		11		13	4	4	4	4	4	3	4	4	3	3	3	2	4	4	4	2	5	2	4	4	5	5	5	5	1	5
18	1	2	2	3	3	3		1	1		1	2	3		5		7		9	10	11			3	3	3	4	4	4	4	4	4	4	2	1	2	5	2	2	5	4			5	5	3	5	5	3
16	1	2	2	2	3	2	4	1	1	3	1	2	3			6			9		11		13	2	2	2	3	2	3	3	3	2	3	4	3	4	5	4	4	5	3	5	5	3	3	2	3	4	1
16	1	1	2	2	3	4		1	1		1			4		6		8	9		11	12		3	3	3	4	3	4	4	3	2	4	5	3	4	4	4	3	5	3	3	2	1	5	5	5	5	5
19	1	2	2	2	3	3	4	1	1	3	1	2	3	4										3	4	4	4	4	4	4	4	4	4	3	2	3	4	4	3	3	2	3	3	5	5	4	5	5	5
17	1	2	2	2	1	1	4	1	1	3	1					6					11		13	4	4	4	4	4	4	4	2	4	4	5	5	2	2	3	1	1	1	3	3	5	5	5	5	1	5
16	1	2	2	2	3	2	4	1	1	3	1		3			6		8			11	12	13	4	3	3	4	4	4	4	4	4	4	5	3	3	4	4	2	5	1	3	3	4	4	3	4	4	4
17	1	2	2	2	3	3		1	1		1		3					8			11			4	4	3	4	4	4	3	3	3	3	2	3	3	4	4	2	5	2	3	2	5	5	5	5	3	4
16	1	3	2	2	2	2	4	1	1	3	1	2	3			6								4	3	3	4	4	4	4	4	4	4	3	2	4	5	2	1	5	5	2	1	5	5	5	5	2	5
17	1	3	2	2	3	3	3	1	1	1	1	2							9		11		13	3	3	2	3	3	3	4	3	2	3	3	2	3	2	5	3	5	1	4	4	5	5	5	5	5	5
16	1	1	2	1	2	3		1	2				3		5						11	12	13	4	4	3	4	4	4	4	4	4	4	5	3	2	2	2	3	4	2	2	2	5	5	5	5	5	5
18	1	1	2	2	4	4		1	2		1	2	3			6	7	8	9		11	12	13	4	4	3	4	4	4	3	4	3	3	1	1	3	3	3	2	5	1	4	4	5	5	4	5	4	4
16	1	3	2	2	3	2	3	1	1	1	1	2	3			6	7	8	9	10	11	12	13	4	4	4	4	4	4	4	4	4	4	4	2	3	2	5	2	5	1	3	2	5	5	5	5	5	5
17	1	1	2	2	3	4	4	1	1	3	1	2	3			6					11			4	3	3	4	4	3	4	4	3	3	5	4	4	4	3	3	5	3	3	2	5	5	5	5	1	4
18	1	3	2	2	2	1	2	2	2	2	1				5			8					13	3	3	3	2	3	3	4	3	3	4	4	3	4	3	4	2	4	2	4	4	4	3	3	4	4	4
16	1	1	2	2	3	3	4	1	1	3	1						7	8	9		11	12	13	3	3	3	4	4	4	3	3	3	3	5	3	2	4	1	1	2	2	4	3	3	1	1	5	2	1
18	1	1	3	2	3	3	3	1	1	1	1					6		8	9		11	12		4	3	4	4	4	4	4	3	4	4	2	3	3	3	4	2	5	2	1	2	5	5	5	5	1	4
16	1	3	2	2	2	2		1	1		1	2	3								11	12		3	2	2	3	2	2	2	2	2	3	2	2	4	3	4	2	5	1	4	4	4	4	3	3	3	4
19	1	1	2	2	3	3		1	1		1			4	5						11	12	13	4	4	4	4	4	4	4	4	4	4	4	3	4	4	5	3	5	1	3	4	5	5	4	5	2	4
19	1	3	2	2	3	3	4	1	1	3	1							8	9		11	12		4	3	4	4	4	4	4	4	3	3	5	4	3	5	3	2	5	1	5	4	5	5	5	5	5	4
17	1	2	2	2	3	3	3	1	1	1	1	2	3		5						11		13	4	4	3	3	4	4	3	4	3	3	4	5	3	2	2	3	3	3	3	3	4	4	3	5	4	4
16	1	3	3	2	3	2	3	1	1	1	1		3			6		8	9		11	12	13	3	3	2	4	4	4	4	4	2	4	3	5	5	5	4	2	5	1	2	3	5	5	5	5	1	5
16	1	3	2	2	3	3		1	1		1		3			6			9		11	12	13	4	4	4	4	4	4	4	4	4	4	4	3	3	4	4	4	4	2	5	5	5	5	3	5	4	2
19	1	3	2	2	3	3	4	1	1	3	1	2	3	4							11	12		4	4	4	4	4	4	4	4	4	4	4	4	3	2	5	3	5	3	5	5	5	5	5	5	1	5
16	1	1	2	2	2	3		1	1		1		3				7				11	12	13	3	3		3	4	4	2	3	2	3	3	1	2	2	4	2	5	2	3	3	4	4	3	4	4	3
16	1	1	2	2	4	4	4	1	1	1	1	2		4	5	6				10	11	12			1	3	4	3	3	3	3	3	3	1	2	1	4	5	4	1	1	1	2	5	5	3	4	4	1
19	1	2	2	2	3	3	3	1	1	1	1	2	3						9	10				4	4	4	4	4	4	4	4	4	4	4	2	3	2	3	2	5	2	1	2	5	5	5	5	1	5
16	1	2	2	2	3	3	4	1	1	3	1	2	3		5	6		8	9		11	12	13	3	4	2	4	3	2	4	4	3	1	5	4	3	4	4	3	5	2	3	3	5	5	5	5	2	4
19	1	1	2	2	3	3	4	1	1	3	1		3								11			3	3	3	4	3	3	4	3	3	3	4	3	4	4	4	2	5	2	2	2	5	5	4	4	2	3
16	1	1	2	2	3	3	4	2	1	3	1					6	7		9		11			4	4	3	4	4	3	4	3	3	3	3	1	2	3	5	2	5	1	5	4	4	4	3	3	2	1
16	1	2	2	2	4	3	4	2	2	3			3	4	5	6		8		10	11			4	4	4	4	4	4	4	4	3	4	3	3	4	4	2	3	2	2	4	4	4	5	4	5	3	4
16	2	2	2	1	3	3	3	1	1	1	1	2	3								11	12	13	4	3	3	4	4	4	4	4	3	4	5	4	3	4	5	3	5	2	5	5	5	5	5	5	4	5
16	1	1	2	2	4	3	4	1	1	3	1					6	7	8					13	4	4	4	4	4	4	4	4	4	4	2	3	2	3	4	2	5	2	2	2	5	5	4	5	5	3
17	2	1	2	1	2	2	4	2	1	3			3											4	4	3	4	4	4	4	4	4	4	5	4	4	3	5	3	5	5	2	2	5	5	5	5	4	2
17	1	1	2	2	3	3		1	1		1		3		5	6					11	12	13	3	4	4	4	3	3	3	3	3	4	3	4	3	3	5	4	5	3	2	2	5	4	5	4	5	5
17	1	1	2	2	3	3	3	1	1	1	1		3	4	5	6	7	8	9	10	11	12	13	4	4	4	4	4	4	4	4	3	4	2	1	3	1	3	2	2	3	1	1	5	5	3	5	3	2
16	1	3	2	2	3	3		1	1		1		3			6		8	9		11	12		3	3	4	4	4	3	4	4	4	4	3	2	4	4	5	5	5	5	4	3	5	5	4	5	4	3
16	2	3	2	2	3	3	3	1	1	3	1	2	3	4	5	6			9	10	11	12		4	3	3	3	3	4	4	3	3	2	1	1	2	1	3	2	1	1	1	1	4	4	4	4	3	4
16	1	2	2	2	2	2	4	2	1	3	1			4	5					10	11	12	13	3	3	4	4	3	3	4	3	2	3	4	4	4	2	5	1	4	1	3	3	4	4	3	4	3	1
17	1	2	2	2	2	4	3	1	1	1	1		3			6				10				3	3	3	2	3	4	3	4	4	4	1	1	2	3	3	3	3	3	2	3	4	4	3	2	4	3
17	1	3	2	3	2	1	2	1	1				3								11	12		3	4	3	4	4	4	2	3	3	3	3	5	3	5	4	4	3	3	2	2	5	5	4	5	1	4
19	1	1	2	2	2	2	4	1	1	3	1		3											3	3	3	4	3	4	4	4	3	3	5	3	4	5	4	3	5	2	1	2	5	5	5	5	5	5
17	1	1	2	3	3	4	4	1	2	3			3			6								3	3	4	4	4	4	3	3	3	3	3	2	3	3	3	2	2	1	1	2	4	4	4	4	5	4
18	1	3	2	2	3	3		1	1		1	2				6		8	9		11		13	4	4	3	4	3	4	4	3	4	4	4	2	4	4	3	3	3	3	3	3	5	5	3	5	4	3
19	1	1	2	2	2	3	3	1	2	1	1	2	3			6		8	9		11	12		3	4	4	4	4	4	4	4	4	4	1	2	4	4	1	2	5	2	2	2	5	5	5	5	1	5
17	1	1	2	2		3	4	1	1	3	1		3		5	6	7	8	9		11	12	13	4	4	3	4	4	4	4	3	4	4	2	2	3	5	2	2	4	2	3	2	5	5	5	5	5	3
18	1	3	2	2	2	2	4	1	1	3	1	2	3						9				13	3	4	3	4	4	4	4	4	3	3	3	2	4	5	3	3	4	2	2	2	4	5	4	5	3	4
16	1	1	2	2	3	3	3	1	2	1	1									10				2	4	2	4	2	4	4	2	4	3	4	3	2	3	4	2	5	5	2	2	4	4	5	3	1	1
16	1	1	2	2	3	3		1	1												11			4	4	3	4	3	4	4	4	3	3	5	3	4	4	4	2	5	1	5	5	5	5	5	5	2	4
16	1	1	2	2	3	3		1	1		1					6					11	12	13	3	3	3	4	4	3	3	3	3	3	3	2	4	4	4	3	5	2	4	4	5	5	4	5	2	4
17	1	2	2	2	3	2	4	1	1	3	1		3			6			9					4	3	3	4	4	4	4	4	3	2	2	2	3	5	3	3	5	1	3	2	5	4	4	4	2	2
19	1	3	2	2	3	3	3	1	1	1	1		3			6		8	9					4	4	4	4	4	4	4	4	3	4	4	2	4	3	5	2	5	2	5	5	5	5	5	3	1	4
17	1	1	2	2	3	3		1	1		1					6							13	3	3	4	4	3	3	3	4	3	4	3	1	4	3	2	2	5	1	5	5	5	5	5	5	1	4
19	1	3	2	2	3	4		1	1		1		3								11			3	4	4	4	4	4	4	4	3	4	4	3	4	2	3	2	5	4	5	4	5	5	3	2	4	5
19	1	1	3	1	2	2	2	1	1	1	1	2	3	4	5	6	7	8	9	10	11	12	13	3	3	3	3	3	3	3	3	3	3	1	2	2	2	1	1	2	1	2	1	5	5	5	5	1	5
17	1	1	3	3	3	3	3	1	1	1	1			4		6				10	11			3	2	4	3	3	2	2	2	3	3	5	4	3	3	2	5
17	1	1	2	2	1	1		1	1		1								9		11	12	13	4	4	4	4	4	4	4	4	4	4	2	1	4	4	1	1	2	3	3	4	4	4	3	5	1	2
19	1	1	2	2	3	3		1	1		1													3	4	3	4	4	4	4	4	3	3	1	1	2	3	5	1	4	2	1	1	5	5	4	3	3	3
16	1	1	2	2	3	2		1	1		1	2	3		5	6	7	8	9	10	11	12	13	3	3	4	4	3	3	3	3	3	3	3	2	3	3	5	2	5	3	4	4	5	5	3	4	5	4
17	1	2	2	2	3	3		1			1			4	5			8	9	10	11	12	13	4	4	4	4	4	4	4	4	4	4	5	4	4	4	3	5	5	4	4	4	5	5	3	5	2	5
16	2	2	2	2	3	4	4	1	1	3	1									10	11		13	3	2	3	4	3	4	4	3	3	3	2	3	5	5	5	2	5	2	5	5	4	5	4	5	2	4
19	1	3	2	2	3	3	3	1	1	1	1	2	3	4			7				11			4	4	4	4	4	4	4	4	3	3	5	2	4	5	2	2	5	1	1	1	5	5	2	5	4	4
17	1	1	2	2	3	3		1	1		1					6	7	8	9		11	12		4	2	3	4	3	4	3	3	3	3	4	2	3	3	4	4	4	3	3	3	4	3	3	4	4	2
17	1	1	3	2	3	3		1	1		1		3								11			3		3	4	4	3	2	3	3	4	2	2	3	1	2	2	2	2	2	3	4	5	5	5	5	5
16	1	1	2	3	2	2	2	1	1	1	1	2				6					11	12	13	3	2	3	3	3	4	3	4	2	4	4	1	2	2	4	2	4	1	3	3	5	5	4	5	4	2
19	1	3	2	2	3	3	3	1	2	3	1	2	3		5	6	7	8	9	10	11	12	13	4	3	4	4	4	4	4	4	4	4	1	2	1	1	5	1	5	1	2	1	5	5	5	5	4	4
19	1	1	2	2	3	3		1	1		1		3								11		13	3	3	3	3	3	3	4	4	4	4	2	2	4	5	5	2	1	3	1	1	5	5	5	5	5	5
16	2	2	2	2	3	3	2	1	1	1	1				5	6	7	8	9	10	11	12	13	3	4	3	4	3	3	4	3	3	4	3	3	3	3	3	2	4	1	4	4	4	4	3	4	4	3
16	1	1	2	2	3	3		1	1		1		3			6		8		10	11			3	2	3	4	3	3	3	3	3	1	1	1	3	3	3	2	3	1	1	2	4	3	2	2	3	2
16	1	1	3	2	3	3	3	2	1	1			3								11			4	4	4	4	4	4	4	4	4	4	4	3	3	3	3	3	5	3	4	4	5	5	5	5	5	5
17	1	3	2	2	2	2		1	1		1				5	6	7	8	9		11	12	13	4	3	2	4	4	4	4	4	3	4	2	1	2	2	3	2	5	1	2	3	5	5	4	4	3	3
19	2	1	2	2	3	2	4	1	1	3	1		3						9		11	12	13	3	4	4	4	4	4	4	4	4	4	5	4	3	3	5	2	5	3	2	2	5	5	5	5	5	4
16	1	3	2	2	3	3	4	1	1	3	1	2		4				8	9		11			4	3	4	4	4	4	4	4	3	4	5	5	4	5	4	3	5	3	5	4	5	5	3	5	3	1
18	1	1	2	2	4	4	4	1	1	1	1	2	3			6		8	9		11	12	13	3	3			4	4	3	3	3	4	4	4	2	4	4	3	5	3	3	4	4	5	4	5	5	4
17	1	3	2	2	3	2		1	1		1					6				10	11			3	3	3	3	3	3	3	3	3	3	4	2	3	2	4	2	4	2	3	4	5	4	4	4	2	3
19	1	2	2	1	3	3	4	1	1	3	1		3			6			9	10		12		4	3	3	3	4	3	4	4	4	4	4	2	2	1	5	1	5	1	2	2	5	5	5	5	2	3
18	1	3	2	2	2	2		1	1		1	2			5	6	7	8	9	10	11	12	13	4	4	4	4	4	4	4	4	4	4	2	2	4	3	3	2	4	2	2	2	5	5	5	5	4	5
19	1	2	2	2	2	2	2	1	1	1	1								9		11	12		4	4	3	4	4	4	4	4	3	4	4	3	5	5	3	3	5	3	1	2	5	5	5	5	2	3
18	1	1	2	2	3	3	4	1	1	3	1	2	3			6					11			3	2	3		4	4	4	3	3	3	5	2	2	1	2	2	2	2	1	1	5	5	5	5	3	4
17	1	1	2	2	3	3	4	1	1	3			3			6								3	4	4	4	4	4	4	4	4	4	3	3	4	5	5	2	5	4	2	3	5	5	2	5	5	5
17	1	2	3	2	1	1	4	2	2	2	1					6	7	8	9					1	3	3								1	1	1	3	3	5	2	1	3	2	5	5	5	5	5
17	1	2	2	2	3	3		1	1		1											12		3	3		3	3	3	3	3	3	3	3	3	4	2	3	2	2	2	1	2	4	5	4	4	5	3
16	1	1	2	1	3	3	3	1	1	1	1					6	7	8	9	10	11	12	13	4	4	3	4	4	3	4	4	4	4	2	1	2	1	4	4	2	1	1	1	5	5	4	5	2	5
16	1	2	2	2	2	3	4	1	1		1				5	6	7	8	9		11	12	13	3	3	3	4	3	4	4	4	3	3	2	2	1	1	5	1	5	1	3	2	4	4	4	4	1	4
17	2	1	2	2	3	3	4	2	2	3	1	2	3		5	6		8	9	10	11	12	13	4	4	4	4	4	4	4	4	3	4	5	5	5	5	4	5	5	5	3	2	5	5	5	5	3	5
16	1	2	2	2	3	3	4	1	1	1						6	7	8			11			3	3	3	4	4	4	4	4	3	3	5	5	4	5	5	5	5	2	5	5	5	5	5	5	1	4
19	2	3	2	2	2	1	3	1	1	1	1	2	3							10	11	12		3	3	3	3	3	3	3	3	3	3	5	5	5	5	5	5	5	5	1	1	5	5	5	5	3	5
16	1	2	2	2	3	3		1	1		1	2				6	7	8	9		11			3	2	3	4	4	3	4	3	2	2	5	4	4	4	4	4	5	1	3	2	4	4	2	4	3	2
16	1	2	2	2	3	3	4	1	1	3	1										11	12	13	3	3	2	4	3	4	3	3	2	3	2	2	2	3	4	2	2	2	2	2	5	4	3	5	3	4
18	2	3	2	3	3	2	4	1	1	3	1	2				6			9		11	12	13	4	4	4	4	4	4	4	4	4	4	5	5	4	3	4	4	5	3	5	5	5	5	5	5	5	3
18	1	2	2	2	3	3	4	1	1	3			3			6			9		11	12		3	3	3	3	4	4	4	4	3	4	3	3	3	4	3	2	1	4	3	2	5	5	4	5	2	4
18	1	1	2	2	3	3	2	2	2	2	1		3					8	9		11	12	13	3	3	3	4	4	4	4	4	3	4	2	3	3	4	4	4	4	4	4	4	4	4	2	5	4	4
19	1	1	2	2	1	3	4	1	1	3	1	2	3						9				13	4	3	4	4	4	4	3	3	3	3	1	1	3	5	5	2	5	1	1	1	5	5	4	5	1	4
16	1	3	2	1	2	2	2	2	2	2	1										11	12		3	3	4	4	4	4	4	3	4	4	5	5	1	3	5	4	5	1	3	5	5	5	5	5	5	5
19	1	2	2	2	3	3	4	1	1	3	1		3			6			9		11			3	3	4	4	4	4	4	4	3	4	3	3	3	4	4	3	5	5	3	2	5	5	5	5	4	3
19	1	1	2	2	2	2		1	1		1	2	3	4	5	6	7	8	9					4	3	3	3	4	4	4	3	4	3	2	1	1	1	5	1	1	1	1	1	5	4	2	4	2	1
16	1	1	2	2	3	3		1	1		1	2	3								11	12		4	3	3	4	4	4	4	4	3	4	3	2	3	3	4	2	3	2	2	2	5	5	4	5	3	5
17	1	3	2	2	3	2	2	1	1	1	1	2	3							10	11		13	4	3	3	3	3	3	3	3	3	3	5	5	4	4	1	3	4	1	1	1	5	5	5	5	3	5
16	1	2	2	2	3	4	4	1	1	1	1	2				6	7	8			11		13	3	2	3	4	3	3	3	3	3	3	2	1	3	3	3	2	4	1	2	3	5	5	4	4	4	3
17	1	1	2	2	3	3		1	1		1		3			6	7		9	10	11	12	13	3	4	4	3	4	3	4	4	3	4	2	5	4	4	4	3	5	4	5	3	5	5	5	5	3	5
19	1	1	2	2	3	3	4	1	1	1	1	2	3			6					11	12	13	4	4	4	4	4	4	4	4	3	4	4	2	2	3	5	2	5	4	5	5	5	5	5	5	3	4
17	2	1	3	2	3	3	3	1	1	3						6					11	12	13	3	3	3	3	3	3	3	3	3	3	4	3	3	3	5	2	3	2	2	1	3	5	4	4	3	3
17	1	2	2	2	3	3	4	1	1	3	1	2	3			6			9		11	12	13	4	3	2	4	4	4	3	4	2	4	5	4	4	4	4	2	5	2	3	3	4	5	4	5	2	3
16	1	3	3	1	3	2		1	1		1		3			6	7		9		11	12	13	4	4	3	4	4	4	4	4	4	4	4	3	4	4	2	4	3	5	5	3	5	4	5	5	5	3
19	1	1	2	2	3	3	3	1	1	1	1	2	3	4	5	6			9		11	12	13	4	4	4	4	4	3	4	4	3	4	4	3	4	5	4	3	5	5	5	3	5	5	5	5	1	5
16	1	1	2	2	1	1	3	1	1	1	1		3			6	7	8						4	4	4	4	4	4	2	3	3	3	2	1	1	1	1	2	4	1	1	1	5	4	3	4	5	5
18	1	2	2	2	3	3	3	1	1	2			3			6	7	8	9	10	11	12	13	4	4	4	4	4	4	4	4	3	4	2	1	2	3	3	2	5	2	2	3	5	5	5	5	4	4
18	1	1	2	2	3	3	2	1	2	2	1								9					4	4	3	4	4	2	4	4	4	4	4	4	4	3	5	4	5	3	1	1	5	5	5	5	1	5
16	1	2	3	2	3	2		1	1		1	2				6			9		11	12	13	4	3	4	4	4	4	4	4	3	4	3	1	2	1	3	3	5	2	2	3	5	5	4	4	5	5
18	2	3	2	2	3	2	4	1	1	3	1		3						9	10				4	4	4	4	4	4	4	4	4	4	5	5	5	5	3	3	4	2	5	5	5	5	5	5	1	5
17	2	2	2	2	3	3	3	1	1	1		2	3											4	4	4	4	3	4	4	4	4	4	3	2	3	4	4	5	5	1	3	2	5	5	5	5	1	5
16	1	1	3	1	4	4	4	1	1	3	1		3								11		13	3	3	3	4	3	4	3	3	3	3	1	1	2	2	4	2	5	2	2	3	4	4	4	4	3	5
19	2	3	2	2	3	3	1	1	1	3	1	2	3		5						11	12	13	3	3	3	4	3	3	3	4	3	3	3	3	2	2	2	1	1	2	2	2	5	5	5	5	5	5
18	1	1	2	2	3	3	4	1	1	3	1		3			6		8	9		11	12		4	3	4	4	4	4	4	4	3	3	3	3	3	4	3	2	5	3	3	3	5	5	4	4	4	4
18	1	1	2	2	3	2	4	1	1	3	1				5	6		8			11		13	3	3	3	3	3	3	3	3	3	3	2	2	4	3	4	2	4	3	5	5	5	5	4	5	2	4
18	1	1	2	2	2	1	4	1	1	3	1					6				10	11		13	4	4	3	4	4	4	3	4	3	3	2	1	1	1	3	2	5	2	3	2	5	5	5	5	4	5
16	1	1	2	2	3	3	3	1	1	1	1	2	3		5	6	7		9		11	12	13	3	4	3	4	4	4	4	4	3	4	5	4	4	4	5	3	5	3	4	5	4	4	4	5	3	2
19	1	2	2	3	4	4	4	1	1		1	2	3	4	5				9		11			4	3	4	4	4	4	4	4	4	4	3	2	3	5	1	2	4	1			5	5	5	5	1	5
17	1	1	2	2	3	3	4	1	1	3	1		3					8	9		11	12	13	4	3	3	4	3	3	4	4	4	3	4	5	4	3	5	2	4	2	2	2	4	4	4	4	3	4
17	1	1	2	2	2	2	2	1	1	1	1				5						11			4	4	4	4	3	4	4	4	3	4	4	2	2	2	1	1	4	1	1	1	5	5	5	5	5	5
16	2	1	2	3	3	3	2	1	1	1	1										11			3	4	4	4	4	4	4	4	4	4	5	5	3	3	5	2	5	2	5	5	5	5	5	5	5	5
16	1	2	2	2	2	2	4	1	1	2	1	2	3		5	6		8	9		11		13	4	4	4	4	4	4	4	4	4	4	3	2	4	5	5	5	5	1	5	5	5	5	5	5	1	5
17	1	2	2	2	3	2	4	1	1	3	1	2				6		8	9		11			4	4	4	4	4	4	4	4	4	4	3	2	2	3	4	2	5	1	2	3	5	5	4	4	3	5
16	1	2	2	2	2	3	4	1	1	3	1		3		5	6	7	8			11		13	4	3	4	4	3	4	4	3	4	3	1	1	2	2	4	2	3	1	2	2	5	4	5	5	3	3
16	1	1	2	2	3	3	3	2	2	3	1	2			5	6	7	8	9		11	12		4	4	4	4	4	4	4	4	4	4	5	4	1	1	2	1	5	2	2	1	5	5	5	5	5	5
17	1	1	3	2	3	3	4	1	1	3	1					6		8	9					4	4	4	4	4	4	3	4	3	4	5	4	4	4	3	4	5	2	4	4	5	5	3	4	3	3
17	1	2	2	2	3	3	3	1	1	3	1	2	3			6					11	12		4	4	3	3	4	4	4	4	3	3	3	3	4	4	5	3	4	3	5	5	4	4	3	4	2	1
17	1	2	2	2	2	2	4	1	1	3	1		3						9		11	12		3	3	3	4	4	4	4	4	4	4	3	2	2	3	2	1	4	4	3	2	5	5	4	4	3	3
17	1	2	2	2	3	1		1	1		1					6					11		13	4	3	2	4	4	4	4	4	3	4	5	3	5	5	3	3	5	2	3	3	5	5	4	5	3	4
17	1	3	2	2	3	3	3	1	1		1	2	3								11		13	4	3	4	4	4	3	4	3	3	2	5	1	4	3	5	2	4	3	4	3	5	5	5	5	2	3
19	1	3	2	2	3	3		1	1		1		3											4	4	3	4	4	4	4	4	3	4	5	4	2	5	4	2	5	3	1	1	5	5	4	5	4	4
16	1	2	2	2	2	2	4	1	1	3	1					6	7							3	3	2	3	2	3	3	2	2	3	2	2	3	3	4	2	3	3	1	2	4	4	4	4	3	3
19	2	2	2	2	4	4	4	1	1		1		3			6	7	8	9					4		4	3	4	2	3	4	3	4	2	1	4	5	3	4	5	2	1	1	5	5	5	5	2	4
16	1	3	2	2	2	2		1	1						5	6	7	8			11	12	13	3	3	2	3	3	3	3	3	2	3	5	3	3	3	3	2	3	2	3	2	4	4	3	4	3	3
16	1	2	2	2	3	2	4	1	1	3	1		3			6			9	10	11	12		3	3	4	4	4	4	4	4	4	4	4	2	3	4	3	2	5	2	4	3	4	4	4	4	2	4
18	1	2	2	1	3	3	4	1	1	3	1									10	11			4	4	3	4	3	3	4	3	3	3	2	1	2	2	5	1	2	1	1	2	4	4	3	5	3	2
19	1	1	2	2	3	3		1	1		1	2	3			6		8	9		11	12		4	4	4	4	4	4	4	4	4	4	3	3	3	3	3	2	5	5	3	2	5	5	5	5	4	3
17	1	1	2	2	3	3		1	1		1		3			6	7	8	9		11	12	13	4	4	3	4	4	4	4	4	4	4	2	2	4	3	5	2	4	2	4	4	4	4	4	4	2	3
16	2	1	2	2	2	2		2	2		1	2	3						9		11			4	4	3	4	4	4	4	4	4	4	3	4	3	3	5	5	5	5	5	5	5	5	5	5	5	3
16	1	1	2	2	3	3		2	1		1	2			5	6	7	8			11	12	13	3	4	4	4	4	4	4	4	3	3	1	1	2	2	1	2	3	2	2	2	5	4	4	5	2	3
17	1	2	2	2	3	3	4	1	1	1	1	2	3			6		8	9	10	11	12	13	4	4	3	4	4	4	3	3	3	3	1	1	3	1	4	1	4	2	2	2	5	5	3	5	3	3
17	1	1	2	2	4	3	4	1	1	3	1		3			6					11		13	4	3	3	4	3	4	4	4	3	4	4	4	3	4	4	2	5	3	4	4	4	4	3	5	2	3
19	1	1	2	2	2	2	4	1	1	3	1		3		5	6			9		11	12		3	3	3	3	3	3	3	3	3	3	3	2	3	3	2	2	4	2	2	2	5	4	4	4	2	3
19	1	1	2	3	3	4	4	1	1	3	1										11			3	3	2	2	3	3	4	3	2	3	5	4	3	4	4	3	4	3	3	3	5	4	2	4	2	2
17	1	1	3	1	3	2		1	1						5	6								3	4	3	4	4	4	4	3	3	4	1	1	2	1	1	1	2	1	2	1	4	4	3	4	3	3
17	1	1	2	2	4	2	3	1	1	1	1	2	3			6	7	8	9	10	11			4	4	4	4	4	4	4	4	4	4	3	2	3	4	4	2	5	1	2	2	5	5	5	5	3	3
18	1	3	2	2	3	3	3	2	1	3	1		3		5						11			4	4	4	4	4	4	4	4	4	4	5	4	4	4	3	3	5	2	3	4	5	5	5	5	4	5
18	1	2	2	2	2	1	4	1	1	3	1	2	3			6					11	12	13	3	3	3	4	4	3	4	4	3	4	2	2	3	2	2	2	3	1	1	1	5	5	5	5	2	5
16	2	1	2	3	3	3	3	1			1					6		8		10	11			2	3									2	1	3	2	5	3	5	2	2	2	3	3	3
18	1	3	2	2	3	3		2	1		1				5				9		11		13	4	3	4	4	3	4	4	4	4	4	2	4	4	4	3	4	3	1	3	4	5	5	5	5	1	5
17	1	2	2	2	3	2		1	1		1					6		8	9		11	12		4	3	2	3	3	3	4	3	2	2	3	2	3	4	4	2	4	3	4	4	4	2	3	2	3	3
16	2	1	2	2	3	2	4	1	1	3	1		3		5		7	8			11	12		3	3	4	4	3	4	4	4	4	4	3	2	2	2	5	2	5	2	3	2	5	5	4	5	3	5
19	1	3	2	2	2	2	4	1	1	3	1				5	6			9		11	12		3	3	4	4	3	4	4	4	3	4	2	1	3	3	5	2	5	2	2		4	4	3	4	3	4
16	2	2	2	2	4	4	4	1	1	1	1				5	6	7	8		10		12	13	3	2	3	4	3	3	4	3	3	4	5	4	3	4	5	2	5	5	3	3	4	5	5	5	3	3
18	1	3	2	2	3	3	4	1	1	3	1				5	6		8	9		11			3	4	3	3	4	4	3	4	2	3	2	2	4	3	5	2	5	2	3	5	4	5	4	5	2	3
17	1	1	2	2	3	3		1	1		1		3				7				11	12		4	4	4	3	4	3	4	4	4	4	1	1	1	1	4	2	3	2	1	1	5	5	5	2	5	5
16		2	2	2	3	4	4	1	1	3	1		3				7		9		11	12		3	3	3	4	3	3	3	3	3	3	3	2	4	4	3	3	5	4	4	3	4	5	5	5	3	5
17	2	3	2	2	3	2	4	1	1	3	1					6		8	9	10	11			3	4	2	4	4	4	4	4	3	4	3	2	4	2	5	2	5	5	2	2	5	5	4	3	3	2
19	1	1	2	2	3	3	4	1	1	3	1	2	3			6					11	12	13	3	4	3	4	3	4	4	4	3	4	4	3	4	4	4	2	4	1	4	4	5	5	3	5	3	4
19	1	1	2	2	3	3		1	1				3								11	12	13	3	1	1	4	3	4	4	4	4	4	2	1	4	4	4	2	5	2	3	2	5	5	5	5	1	5
19	1	3	2	1	2	2	4	1	1	3	1		3							10	11	12		4	3	3	4	4	4	4	4	3	4	1	1	2	2	4	2	5	2			5	5	4	5	4	4
17	1	1	2	2	3	3		1	1		1		3			6	7	8	9		11	12	13	3	3	3	4	3	3	4	4	4	3	4	3	4	3	5	2	5	2	4	5	5	5	3	5	5	3
16	1	1	2	2	2	3	4	1	1	1	1		3			6	7	8	9	10	11	12	13	4	4	4	4	4	4	4	4	3	4	4	3	4	5	4	3	5	2	3	3	5	5	5	5	2	4
19	1	3	2	2	3	4	4	1	1	3	1	2	3											4	3	4	4	4	3	4	4	3	3	3	1	1	2	3	1	5	2	1	1	5	5	4	5	5	4
18	1	1	2	2	2	2	3	1	1	1	1	2	3	4	5	6	7	8	9	10	11	12	13	3	3	4	3	4	4	4	3	3	3	3	2	3	2	5	2	5	3	3	3	5	5	5	5	5	5
17	1	2	2	2	2	3	4	1	1		1		3								11			3	3	3	4	4	4	4	4	3	4	4	3	4	4	3	2	5	2	2	1	4	4	4	5	3	4
16		3	2	2	3	3	4	2	1	3	1		3			6					11			4	4	4	4	4	4	4	4	4	3	5	4	4	4	5	5	5	5	3	3	5	4	3	5	4	5
16	1	1	2	2	3	3	4	1	1	3	1				5	6		8	9	10	11	12	13	3	1	2	4	2	1	2	2	3	4	2	1	3	3	2	3	5	2	2	2	2	5	2	4	2	2
16	1	1	2	2	4	4	2	1	1	3	1	2			5	6	7		9		11	12	13	4	3	3	4	4	4	3	4	3	4	1	1	2	3	3	2	4	2	1	1	5	5	5	5	4	4
18	2	2	2	2	3	3	3	1	1	1	1	2	3		5	6			9	10	11	12		4	4	3	4	4	4	4	4	3	4	5	4	4	5	3	3	5	3	3	2	5	5	5	5	1	4
19	1	1	2	1	3	2		1	1		1		3			6			9		11	12		4	4	4	4	4	4	4	4	4	4	4	3	4	3	2	3	5	2	3	3	5	5	5	5	1	5
19	1	3	2	2	3	3	4	1	1	3	1		3		5	6			9		11			4	4	4	4	4	3	4	4	4	4	2	3	4	3	3	2	4	2	1	1	5	5	5	5	5	5
19	1	2	2	2	3	3		1	1		1					6					11	12		3	2	2	4	4	4	3	4	3	3	2	1	3	3	5	2	5	1	3	2	5	5	4	5	3	3
19	1	1	2	2	3	2	4	1	1	3	1		3								11		13	4	4	4	4	4	4	4	4	3	3	1	1	2	1	5	2	4	1	2	1	5	5	4	5	2	3
18	1	1	2	2	4	4	4	1	1	3	1	2	3	4	5	6	7	8	9		11	12		4	3	3	3	4	4	3	3	3	3	2	1	1	1	3	2	5	2	1	1	5	5	4	4	2	4
16	1	1	2	2	1	1	1	1	1	1	1		3											3	2	2	4	3	3	3	3	2	3	2	2	3	5	5	1	5	3	3	2	5	5	3	5	3	3
16	2	3	2	2	1	1	1	1	1	2						6	7							4	4	4	4	4	4	4	4	4	3	1	1	1	1	5	1	1	1	1	1	1	1	1	1	5	1
16	1	2	2	2	3	3	3	1	1	3	1	2									11		13	4	4	4	4	4	4	4	4	4	4	4	2	3	3	3	2	5	3	2	2	5	5	5	5	1	3
18	1	1	2	2	2	3	4	1	1	3	1							8	9	10	11	12	13	3	3	2	3	3	3	4	2	2	3	3	1	2	2	4	2	3	2	3	2	4	3	2	3	3	3
16	1	2	2	2	3	3	4	1	1	3	1					6	7				11		13	3	3	3	4	4	4	3	4	3	4	3	3	5	5	3	3	5	3	5	5	4	4	2	4	3	2
18	1	1	2	2	3	3	4	1	1	3	1		3	4				8	9		11	12	13	4	4	3	4	4	4	4	4	3	4	3	3	3	2	2	1	5	2	4	3	5	5	5	5	1	5
19	1	1	2	2	4	4	4	1	1	3	1					6		8	9	10		12		4	4	3	3	3	3	4	4	2	3	3	2	2	2	3	1	4	1	3	3	5	5	5	5	1	3
16	1	1	2	2	2	2	2	1	1	1											11			3	4	3	4	4	3	4	4	3	4	3	5	4	1	3	2	5	3	4	2	5	5	5	5	5	5
18	1	3	2	2	2	2		1	1		1	2				6		8			11	12	13	4	3	3	4	4	4	4	4	4	4	2	1	4	5	3	5	5	2	5	5	5	4	4	5	4	3
18	1	1	2	2	2	2	1	1	1	3	1		3											3	3	3	4	3	2	4	3		4	4	1	3	2	5	2	5	1	1	1	5	5	3	5	3	3
17	1	1	2	2	3	3	3	1	2	1	1		3		5	6	7	8	9	10	11	12	13	4	4	3	4	4	3	3	3	3	4	1	1	2	1	5	1	3	1	1	1	5	5	5	5	5	5
19	1	2	2	2	3	4		1	1		1					6	7	8	9		11			3	3	3	3	3	3	3	3	3	3	4	2	1	3	3	3	4	3	3	2	4	5	4	4	3	4
16	1	2	2	1	3	3	3	1	1	3	1	2	3			6					11		13	4	3	3	4	4	4	4	4	4	3	5	3	3	3	5	4	5	1	1	2	5	5	3	5	3	1
19	1	3	2	2	2	3		1	1		1	2	3	4	5	6		8	9	10	11	12	13	4	4	4	4	4	4	4	4	3	4	5	5	4	4	5	2	5	4	5	5	5	5	5	5	1	3
17	2	2	2	2	1	3		1	1							6					11	12	13	3	3	3	4	3	4	3	4	4	4	2	2	4	4	3	3	5	5	2	3	4	3	2	3	4	2
16	1	1	2	2	3	3	4	1	1	3	1		3			6				10	11	12		3	3	4	3	3	2	3	3	2	4	4	2	3	4	4	2	4	2	3	2	5	5	5	5	3	5
16	1	1	2	2	3	3	4	1	1	3						6		8			11	12	13	3	3	4	4	3	4	4	4	3	3	4	5	4	4	4	4	5	5	4	3	5	5	3	5	3	4
17	1	1	2	2	3	3	3	2	2	3	1	2	3		5						11		13	3	4	4	4	4	4	4	4	4	3	2	1	1	1	2	2	4	2	2	2	5	5	5	5	5	3
19	1	2	2	2	3	3	3	1	1	1	1	2	3			6		8	9	10	11	12		4	3	3	4	4	4	4	4	4	4	3	2	3	3	4	2	5	5	3	3	5	5	5	5	4	3
16	1	3	2	2	3	2	4	1	1	3	1	2	3	4	5	6	7	8	9	10	11	12	13	4	3	3	4		3	3	3	3	3	3	2	4	2	3	3	4	2	4	3	5	5	3	5	3	3
16	1	1	2	2	3	3	3	1	1	1	1	2	3			6	7				11		13	4	4	4	4	4	4	4	4	4	4	1	2	2	2	2	1	4	2	1	1	5	5	5	5	3	4
17	2	2	2	2	3	3		1	1		1	2	3		5	6								4	1	3	4	3						3	2	4	4	2	3	4	5	2	2	1	3	2	3	4	1
17	1	3	2	2	2	2	4	1	1	3	1				5	6	7				11	12	13	4	2	3	3	4	4	4	3	4	4	3	1	2	3	3	3	2	1	1	2	5	4	3	4	3	2
17	1	2	2	2	2	3	4	2	1	1	1	2	3			6			9	10	11	12	13	3	3	3	4	4	4	3	4	3	4	1	1	2	1	3	2	5	1	3	3	5	5	5	5	3	5
16	1	1	2	2	4	4	4	1	1	3	1		3	4		6		8			11	12	13	3	3	4	4	3	4	4	4	3	4	4	2	3	3	2	2	5	2	4	4	5	5	5	5	4	3
19	1	2	2	2	3	3	4	1	1	3	1	2	3			6			9		11	12	13	3	2	1	3	3	4	3	3	1	3	4	2	2	3	5	2	1	2	2	2	5	5	4	5	3	4
19	2	2	2	2	3	2	4	1	1	3	1													4	4	4	4	4	4	4	4	4	4	4	2	4	4	4	2	5	3	2	2	4	4	5	4	1	1
19	2	1	2	2	3	3		2	2				3		5	6					11			3	3	3	3	3	3	4	3	3	3	2	2	2	2	3	5	4	3	2	2	4	4	2	4	2	4
16	1	2	2	2	3	2	3	1	1	1						6				10	11	12	13	3	4	4	4	4	4	4	4	4	4	4	3	3	3	5	2	5	3	3	4	5	5	5	5	4	4
16	1	1	2	2	3	2	4	1	1	3	1	2	3	4	5	6	7	8	9		11	12	13	4	4	4	4	4	4	4	4	4	4	3	2	3	2	4	3	5	3	1	1	5	5	5	5	5	5
18	1	1	2	2	2	2	4	1	1	3	1	2	3			6		8	9	10	11	12		4	4	4	4	4	4	4	4	4	4	5	4	4	4	4	3	5	4	5	5	5	5	5	5	3	5
16	1	1	2	3	2	2	3	1	1	1					5	6	7	8				12		3	3	4	4	3	4	4	4	3	3	4	4	4	3	4	2	5	4	3	3	5	5	5	5	5	4
18	1	2	2	2	3	2	4	1	1	3	1										11	12	13	3	2	3	4	2	2	4	2	3	2	3	2	4	4	5	3	5	2	3	2	5	4	4	5	1	3
19	1	1	3	2	3	3	3	1	1	1	1	2	3	4		6					11	12	13	4	3	4	3	4	4	4	4	3	2	2	1	3	4	2	2	5	2	3	3	4	4	2	5	3	4
19	1	3	2	1	2	2	2	1	1	1	1				5	6			9					4	4	4	4	4	4	4	4	4	4	3	2	4	4	3	3	4	2	2	3	5	5	4	5	4	4
17	2	2	2	2	4	4	4	2	2	3	1				5	6					11		13	4	3	4	3	3	4	4	4	2	4	3	2	4	3	3	3	3	2	1	1	4	4	4	5	5	4
19	1	2	2	2	3	3		1	1		1	2			5	6		8	9	10	11	12	13	3	4	4	4	4	4	4	4	4	4	1	1	2	3	1	1	5	3	3	5	5	5	2	5	5	1
19	1	1	2	2	3	3	3	1	1	1	1					6		8	9		11	12		4	3	4	4	4	4	4	4	4	4	3	2	4	4	4	2	5	3	5	3	5	5	5	5	5	5
16	1	1	2	3	3	2	4	1	1	3						6					11			4	4	3	4	4	3	3	2	3	4	4	2	2	2	4	1	5	2	4	3	5	5	5	5	5	5
17	2	1	3	2	3	2	4	1	1	3	1										11			4	4	4	4	4	4	4	4	4	4	1	2	3	2	5	2	4	2	2	2	5	5	5	5	2	2
16	2	2	2	2	3	2	4	2	1		1		3			6			9		11	12		3	2	4	4	3	2	4	3	4	3	4	2	5	5	2	2	2	3	2	1	4	4	2	5	3	1
16	1	2	2	2	2	2	4	1	1	3	1		3			6	7	8	9		11	12	13	3	3	3	4	3	4	3	3	2	2	1	1	2	2	2	2	5	4	3	3	4	5	4	4	3	5
19	2	2	2	2	2	2	2	1	1	2	1		3								11			4	4	4	4	4	4	4	4	3	4	3	3	3	1	4	2	5	1	5	3	4	5	4	5	5	4
16	1	2	2	3	3	2	4	1	1	3	1					6	7		9	10				4	3	3	4	3	4	4	4	4	4	3	2	3	4	4	2	3	1	1	1	5	5	3	4	2	4
19	1	1	2	2	2	1		2	2		1				5	6	7	8			11	12		4	4	4	4	4	4	4	4	4	4	2	1	2	2	2	2	2	1	1	2	5	5	5	5	1	3
19	1	2	2	2	2	1	4	1	1	3	1		3			6			9		11	12	13	4	3	4	4	4	3	4	4	3	3	5	5	5	5	3	2	5	3	5	5	4	5	5	5	4	3
17	1	1	2	2	2	1	4	2	2	3	1		3		5	6	7	8	9	10	11	12	13	4	4	4	4	4	4	4	4	4	4	5	4	3	3	5	2	3	3	3	2	5	5	4	5	5	4
19	1	2	2	2	3	3	3	1	1	1	1	2	3	4	5	6	7	8	9	10	11	12	13	4	4	4	4	4	4	4	4	4	4	4	3	4	4	4	2	5	4	4	3	5	5	5	5	3	4
18	1	1	3	2	3	3	4	1	1	3	1		3								11		13	3	3	4	4	3	3	4	3	3	4	3	2	2	1	5	2	5	2	2	1	5	5	2	4	3	1
16	2	2	3	2	3	3	4	1	1	3						6		8	9		11			3	4	3	4	3	2	3	3	3	3	2	1	4	3	4	2	5		3	4	4	5	3	5	4	3
16	1	3	2	2	3	1		1	1		1		3								11			4	3	4	4	4	4	4	4	3	3	3	3	3	3	4	3	2	3	3	2	4	4	3	4	3	2
16	1	3	2	2	3	2	4	1	1	3						6		8	9		11			4	3	3	4	4	4	4	4	3	3	5	2	3	5	3	3	2	1	5	4	5	5	5	5	1	4
17	1	2	3	1	2	2		1	1		1	2		4	5	6	7	8	9		11		13	4	3	4	4	4	4	4	4	3	3	2	1	3	2	3	1	4	1	3	3	5	5	5	5	3	4
18	2	1	2	2	2	3	4	2	2	2	1				5	6		8	9		11	12	13	2	4	4	4							1	2	4	4	4	1		1	2	2	5	5	2		5	5
18	1	1	2	2	3	1		1	1		1		3		5	6	7	8	9		11	12	13		3	2	4	3	3	4	4	3	3	2	3	2	3	3	3	5	2	1	2	4	5	5	4	5	5
17	1	1	2	2	3	2	2	1	1	1	1		3			6	7	8	9		11	12	13	4	4	4	4	4	4	4	4	4	4	4	3	3	2	4	2	5	4	3	3	5	5	4	5	5	4
16	1	1	2	2	4	3	4	2	2	3	1	2			5	6		8			11	12	13	4	4	4	4	4	4	4	4	3	4	3	3	1	1	3	2	1	2	1	1	5	5	3	5	5	4
19	1	1	2	2	2	3	4	1	1	3	1		3			6			9		11	12		4	4	4	4	4	4	4	4	4	4	3	3	4	5	3	4	5	2	5	5	5	5	5	5	1	4
16	1	2	2	2	4	3	2	1	1	1	1				5	6	7	8	9		11	12	13	3	4	4	3	4	3	4	4	2	4	3	2	2	4	2	3	2	4	2	1	5	5	4	5	5	1
16	1	1	2	2	4	4	4	1	1	1	1					6			9		11	12	13	4	3									2	2	4	3	4	2	5	2	1	1	5	5	5	5	5	3
18	1	2	2	2	3	3		1	1		1		3			6	7	8	9	10	11	12	13	4	3	3	4	4	4	4	4	2	2	1	1	3	3	5	1	5	3	2	1	4	4	5	5	3	1
18	1	1	2	3	1	4		1	1														13	4	4	4	4	4	4	4	4	3	4	5	1	2	1	5	1	1	1	1	1	5	5	5	5	3	5
19	1	3	2	2	3	3	2	2	1		1	2	3	4	5	6	7	8	9	10	11	12	13	4	4	3	4	3	3	3	3	3	3	4	1	4	3	5	1	5	2	1	2	5	5	5	5	3	3
17	1	1	2	1	3	4	3	2	2	2	1		3		5	6		8	9	10	11	12	13	4	4	4	4	4	4	4	4	3	4	5	4	3	4	4	2	5	2	2	2	5	5	5	5		5
19	1	1	2	2	3	2	3	1	1	1	1					6		8	9	10	11	12	13	4	4	3	4	3	4	4	4	3	3	2	2	3	4	3	2	3	1	5	3	4	5	4	5	4	4
19	1	1	2	2	3	2	3	1	1	1			3			6	7	8	9		11	12	13	4	4	4	4	4	4	4	4	4	4	5	5	1	1	5	3	4	4	5	3	5	5	5	5	1	5
18	1	1	2	2	2	1		1	1	1			3						9		11			3	4	3	4	3	3	4	4	4	4	2	1	1	3	3	3	3	2	5	4	5	5	3	4	4	3
17	2	1	3	2	3	3	3	1	1	1	1		3											3	2	3	3	3	3	3	3	3	4	3	2	4	3	2	2	3	2	2	2	4	5	4	4	3	4
19	1	1	2	2	3	3	4	1	1	3			3			6				10			13	3	2	4	4	4	4	4	4	4	3	3	1	2	1	3	2	4	1	3	3	5	5	4	5	4	4
18	1	2	2	3	3	2	4	1	1	3	1	2	3			6			9		11			3	3	3	3	3	3	3	3	3	3	3	1	2	1	3	2	1	1	3	3	4	5	5	4	4	3
19	1	1	3	2	2	2	4	1	1	1		2		4	5	6		8	9	10	11	12		4	3	4	4	4	4	4	4	3	4	3	3	4	4	3	2	4	2	3	3	5	5	4	5	3	3
19	1	2	2	2	3	3	4	2	2	3						6			9	10	11			3	3	4	4	4	4	4	4	4	4	3	3	3	3	4	2	5	2	3	3	5	5	4	5	3	4
19	1	1	2	2	3	4		1	1		1		3						9		11	12	13	3	3	4	4	4	4	4	4	4	4	4	2	4	4	5	2	5	2	2	1	5	5	5	5	1	5
17	1	2	2	2	3	3	4	2	2	3	1							8	9	10	11		13	4	4	4	4	4	4	4	4	4	4	5	4	5	4	5	4	5	5	5	4	5	5	5	5	4	3
16	1	3	2	2	3	2		1	1		1		3			6		8			11	12		3	3	3	4	4	4	4	4	3	3	3	4	5	4	5	5	5	3	4	3	5	5	3	4	3	2
19	1	1	3	2	3	3		1	2		1		3	4	5				9					4	3	4	4	4	4	4	4	3	4	4	3	2	2	5	3	1	3	3	3	4	5	4	5	2	3
16	1	1	2	2	3	3		1	1		1		3								11			4	3	3	4	4	3	3	4	4	4	4	2	4	5	3	4	5	5	3	3	5	5	4	3	1	4
17	1	1	2	2	3	2		1	1		1		3			6			9		11	12	13	4	4	4	4	4	4	4	4	4	4	3	2	4	4	3	4	4	2	3	3	5	5	3	5	3	2
19	1	3	2	3	3	2		1	1		1	2	3			6		8	9		11	12		4	4	4	4	4	4	4	4	4	4	5	5	4	5	3	4	5	4	4	4	5	5	4	5	3	4
16	2	1	2	2	3	3	3	1	1	1	1		3								11			4	4	4	4	4	4	4	4	4	4	5	5	5	4	5	4	5	3	5	1	5	5	5	5	3	1
18	1	3	2	2	1	3		1	1							6			9					2	3	4	4	4	3	4	4	3	3	2	2	3	4	3	2	5	2	3	2	4	5	5	4	4	3
17	1	3	2	2	4	4	4	2	1	3	1						7		9		11		13	3	4	1	4	3	3	2	3	2	2	3	4	4	3	4	3	5	2	1	1	5	5	5	5	2	5
18	1	2	2	2	3	3	3	1	1	1	1		3											3	1	3	4	3	4	4	3	4	2	5	2	3	3	4	2	5	2	5	4	5	5	4	5	3	3
19	1	3	2	2	2	1	2	1	1	1	1					6	7		9		11			4	3	4	3	4	4	4	4	4	4	4	2	4	4	5	2	5	2	2	2	4	5	4	5	3	5
19	1	3	2	2	2	2		1	1		1	2	3		5	6		8	9		11		13	3	3	3	3	3	3	3	3	3	3	2	1	2	4	3	3	3	4	2	3	4	5	4	5	3	3
16	1	1	2	2	2	2	4	1	1	3	1	2	3			6		8			11	12	13	3	3	3	2	4	3	4	4	4	2	4	4	5	5	5	4	5	5	4	3	4	5	3	5	1	2
16	1	2	2	2	3	4	4	2	1	3	1	2	3			6	7	8	9	10			13	4	3	3	4	4	4	4	4	3	3	3	3	2	2	4	3	1	1	4	3	5	5	5	5	1	4
16	1	1	2	2	3	3	4	1	1	3	1					6			9		11	12	13	3	3	4	4	4	3	4	4	3	3	3	2	2	4	5	3	5	2	3	3	5	4	3	5	4	2
18	1	3	2	2	3	3	4	1	1	3	1										11			3	2	2	3	3	3	3	3	3	3	3	2	5	4	4	2	5	1	4	5	5	5	5	5	3	2
17	1	3	2	2	3	2		1	1		1		3								11			4	4	3	4	3	4	4	4	4	4	5	5	4	4	4	3	5	3	5	5	5	5	5	5	1	5
18	1	1	2	2	3	3	4	2	1	3	1		3			6			9		11	12	13	3	3	2	4	4	4	3	4	2	4	3	1	3	2	5	2	4	2	5	5	5	5	5	5	5	3
16	1	3	2	2	3	2		1	1		1					6					11		13	3	3	4	4	4	4	3	3	3	3	3	2	3	2	5	2	4	2	4	5	5	5	5	5	4	2
19	1	1	2	2	4	4	4	1	1	1					5	6	7							4	3	3	3	3	3	3	3	4		2	1	3	2	4	2	1	2	1	1	5	5	2	2	2	2
16	1	2	2	2	3	2		1	1	3	1					6					11			3	4	4	4	4	3	4	4	4	4	4	3	4	4	5	3	4	3	5	5	5	5	4	5	3	4
18	1	3	2	2	3	2		1	1		1		3											3	3	2	4	4	4	4	4	3	3	5	5	4	4	3	3	5	3	4	4	4	4	4	5	5	5
17	1	2	2	2	3	3		1	1		1		3								11			4	3	3	4	4	3	4	4	3	4	5	4	5	4	5	3	5	2	5	4	5	5	4	5	2	1
19	1	1	2	2	3	3		2	1		1								9				13	1	2	1	3	3	3	3	4	1	2	3	1	1	4	5	3	1	1	1	1	5	5	5	5	1	3
19	1	3	2	3	3	2		1	1		1							8	9		11	12		4	4	3	4	4	4	4	4	3	4	5	4	4	4	3	4	5	2			5	5	4	4	4	4
16	2	1	2	2	3	1		1	2		1		3		5	6		8			11	12	13	3	4	4	4	4	4	4	4	3	3	2	2	4	4	4	3	3	3	2	2	4	5	4	5	3	2
17	1	1	2	3	3	2	4	1	1	3	1							8	9			12		4	3	2	4	4	4	4	4	2	3	5	5	3	2	5	1	5	1	1	1	4	5	3	5	2	3
17	1	1	2	2	2	1	2	1	1	2	1					6					11	12		3	4	3	4	4	4	3	4	3	4	5	2	3	4	2	1	1	3	3	3	5	5	4	5	2	4
17	1	1	2	2	3	3	4	1	1	3	1	2	3			6		8	9		11	12	13	4	3	4	4	4	4	4	4	3	4	4	3	4	4	3	4	5	4	1	2	4	5	4	4	2	3
17	1	3	2	2	3	3		1	1		1	2	3								11	12		3	3	3	4	4	2	3	4	3	3	2	2	3	5	4	3	5	2	4	4	5	5	4	5	3	3
19	2	1	2	2	3	2		1	1		1	2	3			6			9		11			3	3	3	3	4	3	3	3	3	4	4	1	4	3	2	2	5	4	1	1	5	4	4	4	3	3
18	2	2	3	2	3	3	4	2	1	3	1		3											4	3	3	4	4	4	4	4	3	4	3	2	4	4	4	2	5	3	3	5	5	5	5	5	5	3
16	1	1	2	2	3	3		1	1				3		5	6	7	8			11		13	4	4	4	4	4	4	4	4	3	4	3	2	3	5	3	1	5	3	3	3	5	5	4	5	3	3
17	1	3	2	2	3	3		1	1				3							10	11			3	3	4	4	4	4	4	4	3	4	4	3	3	4	3	2	5	3	3	4	5	5	4	5	2	4
16	1	1	2	2	2	3		1	1		1		3	4	5	6	7	8	9		11	12	13	3	3	4	4	4	3	4	4	3	4	3	2	4	4	2	3	5	2	3	3	5	5	5	5	1	2
18	1	1	2	2	4	4	4	2	2	3			3		5				9					3	3	3	4	3	4	4	4	4	3	2	1	2	2	3	2	5	2	1	1	5	5	3	5	4	3
16	1	1	3	2	2	3	1	2	2	2			3		5									4	4	4	4	4	4	4	4	4	4	2	1	4	1	3	2	4	1	1	1	5	5	4	5	2	3
18	1	2	2	2	1	2	4	2	2	3	1				5					10	11	12		3	3	3	4	3	2	3	3			2	1	2	3	2	2	2	1	3	2	4	4	3	4	3	3
18	2	2	2	2	3	3	3	2	1	3	1				5	6	7	8	9		11	12	13	3	3	3	3	4	3	3	4	3	3	4	3	5	3	4	3	3	2	5	4	4	4	3	4	3	4
16	1	1	2	2	3	3	4	1	1		1	2						8	9		11			4	4	4	4	4	4	4	4	3	3	4	2	4	4	3	2	4	4	3	2	5	5	3	4	4	4
18	1	1	2	2	3	3		1	1		1								9		11	12		4	3	4	4	4	4	4	4	4	4	4	2	3	3	4	2	5	2	5	4	5	5	5	5	1	5
19	1	1	2	2	3	3		1	1		1		3					8	9		11	12		3	4	3	4	4	4	4	4	4	4	5	4	5	5	5	3	5	2	4	4	4	5	4	4	5	4
17	1	3	2	2	3	3	4	1	1	3	1		3					8	9		11	12		4	3	4	4	4	4	4	4	3	3	4	3	4	3	5	3	5	3	3	3	5	5	3	5	2	2
18	1	1	2	2	3	3	3	1	1	1	1		3	4	5	6		8	9		11	12	13	4		4	4	4	4	4	4	4	4	4	3	4	3	4	2	5	2	4	2	5	5	3	5	4	4
18	2	3	2	2	3	3		1	1		1		3								11	12	13	4	4	4	4	4	4	4	4	4	4	5	5	5	5	1	2	5	1	4	3	5	5	5	5	5	5
19	1	2	2	2	3	3	4	1	1	3	1	2	3	4	5	6		8	9		11	12	13	4	4	3	4	4	4	4	4	4	4	5	4	4	5	4	4	5	4	5	5	4	4	3	4	3	4
17	1	1	2	2	3	3		2	1		1		3			6		8			11			3	3	3	4	4	4	4	4	3	4	3	2	4	5	4	2	5	3	3	2	3	4	2	4	3	1
19	1	1	2	2	2	3	3	1	1	1	1									10	11			4	4	4	4	4	3	3	3	3	3	3	3	4	4	5	2	2	2	4	3	5	4	3	5	2	4
18	1	1	2	2	3	3	4	1	1	3			3					8			11			3	3	3	4	4	4	4	4	3	3	4	4	3	2	5	2	4	2	3	2	5	5	5	5	3	4
18	1	2	2	2	3	3		1	1		1					6	7	8	9		11	12	13	4	3	3	4	3	3	3	3	3	3	5	3	4	3	3	2	5	2	2	2	4	5	4	4	3	3
18	1	2	2	2	2	2		1	1		1		3								11			4	3	3	4	4	4	4	4	3	4	4	3	4	4	5	2	5	2	3	3	5	5	4	5	5	5
16	1	1	2	2	3	3	4	2	2	3	1							8		10	11	12	13	2	4	3	3	4	4	2	3	2	4	3	2	4	4	4	2	4	5	4	5	5	4	3	5	3	3
19	1	3	2	2	4	3		1	1				3						9			12			3	3	3	4	4	3	4	3	4	2	2	3	5	3	3	5	3			5	4	4	4	4	2
17	1	2	2	2	3	2	4	1	1	3	1		3			6	7	8	9		11	12	13	3	3	3	3	3	3	3	3	3	3	4	3	4	3	5	3	4	2	3	2	4	3	2	4	4	4
16	1	1	2	2	3	3	4	1	1	3	1		3			6					11	12	13	4	4	4	4	4	4	4	4	4	4	5	4	3	4	3	2	5	1	4	4	5	5	5	5	1	5
16	1	2	2	2	3	3	2	1	1	1	1								9		11	12		3	3	3	3	3	4	3	3	3	3	4	3	4	2	4	3	5	5	3	4	5	5	4	5	2	2
16	1	3	2	2	3	3		1	1		1	2	3	4	5	6					11	12	13	3	3	3	4	4	4	4	4	3	3	5	5	4	4	4	3	5	3	5	4	2	1	3	5	2	2
17	1	1	2	1	3	3	3	2	2	2			3			6	7	8	9		11		13	4	4	4	4	4	4	4	4	3	4	2	1	2	2	5	1	1	1	2	2	5	5	5	5	5	5
18	1	2	2	2	3	3	4	1	1	3	1								9	10				4	3	3	4	4	3	4	3	3	4	5	2	4	5	4	3	5	5	3	4	5	5	5	5	1	4
16	1	2	2	2	3	3	3	1	1	3			3								11			3	3	3	4	4	3	4	4	4	4	5	4	4	5	2	4	5	1	5	5	4	5	5	5	4	3
19	2	1	2	3	3	3		2	1		1		3		5	6		8			11	12		4	4	3	4	4	3	4	3	3	3	4	4	4	4	3	3	4	4	4	4	5	4	4	4	4	4
16	1	2	2	2	2	3	4	1	1	3	1					6					11			3	3	2	4	4	4	3	3	3	3	4	3	2	3	5	2	5	2	4	2	5	5	5	5	1	4
17	2	1	2	2	3	3	4	1	1	3	1		3								11	12	13	3	3	4	4	4	4	3	4	3	3	5	3	4	3	4	3	5	4	3	4	5	5	4	5	5	4
17	1	2	2	2	3	3	4	1	1	3	1	2	3		5	6					11	12	13	4	3	3	4	4	4	4	4	2	4	5	2	2	3	5	2	5	4	5	5	5	5	5	5	2	4
19	1	1	2	2	3	3	4	2	2	3	1				5				9	10	11			4	4	4	4	4	4	4	4	4	4	4	3	2	2	4	4	5	3	2	2	5	5	5	5	3	4
18	2	1	2	2	3	3	3	1	1	1	1		3								11			3	3	3	4	4	4	4	4	3	4	3	2	4	3	4	2	5	2	2	2	5	5	5	5	2	4
16	1	2	2	2	3	3		2	1		1	2	3			6		8	9		11			2	4	3	4	3	3	2	3	3	3	5	2	4	4	3	4	5	3	4	3	5	5	4	5	3	4
19	1	2	2	3	3	3	4	1	1	3		2	3								11			4	3	3	4	4	4	4	4	3	3	3	3	4	3	3	3	5	2			5	5	4	5	3	3
16	1	3	2	2	3	4	4	1	1	3	1	2	3			6		8	9			12	13	3	4	4	4	3	4	3	3	3	3	3	1	2	2	3	2	5	1	3	2	5	4	4	5	2	4
19	1	3	2	2	1	2	4	1	1	3	1		3			6		8	9	10	11	12		4	3	4	4	3	3	4	4	4	4	2	1	2	2	4	2	4	3	1	1	5	5	4	5	3	4
17	1	2	3	2	2	2	4	1	1	3	1	2	3			6					11	12	13	3	4	3	4	4	4	4	3	3	3	3	2	3	3	5	2	4	3	1	1	5	5	4	5	2	1
17	1	2	2	2	4	3		1	2		1		3						9					3	3	3	4	3	3	4	4	3	4	3	3	3	4	3	4	5	2	4	4	5	4	4	5	3	3
17	1	2	2	2	4	4		1	1		1	2				6		8			11	12		3	3	3	4	4	4	4	3	4	4	3	1	3	4	5	4	5	1	4	3	5	5	4	5	4	5
18	1	1	2	2	3	3		1	1		1	2	3	4					9		11			4	4	4	4	4	4	4	4	4	4	5	5	3	4	4	4	5	3	3	3	5	5	5	5	1	5
16	1	1	2	2	3	3	4	1	1	3	1				5	6		8	9		11	12		4	4	4	4	4	4	4	4	4	4	3	2	2	2	2	2	5	2	2	2	5	5	5	5	1	5
16	1	1	2	2	3	2		1	1		1					6	7	8	9		11	12		3	3	3	4	4	4	4	4	4	4	5	5	5	5	3	3	5	5	5	5	5	5	5	5	5	5
17	1	1	2	2	3	3		1	1						5	6	7	8	9		11	12		3	3	4	4	4	3	4	3	3	4	4	3	3	3	5	2	5	2	5	4	4	4	4	5	3	4
17	2	2	2	2	3	3	4	1	1	3					5	6								3	4	4	4	3	4	4	4	3	3	2	1	2	5	2	1	4	2	4	3	4	5	3	5	4	4
16	1	1	2	2	3	2		1	1						5						11			3	3	3	4	3	3	3	3	4	3	4	3	4	2	5	2	3	2	3	3	5	4	4	5	4	4
17	2	3	2	2	3	3	4	2	2	3					5				9	10	11	12	13	3	3	3	4	3	3	3	3	3	3	2	2	2	2	3	2	3	2	3	2	5	5	5		1	3
16	1	2	2	2	3	3		1	2		1		3							10	11	12	13	4	4	4	4	4	4	4	4	3	4	4	4	4	4	4	2	4	4	5	3	4	4	4	5	4	3
18	1	1	2	2	2	2	2	1	1	1	1	2	3						9		11	12	13	4	4	4	4	4	4	4	4	4	4	5	2	2	1	5	2	4	1	5	2	5	5	5	5	1	5
17	1	1	2	2	3	3		1	1		1	2	3		5	6	7	8			11	12	13	3	3	3	3	3	3	4	4	3	3	2	2	4	4	3	2	5	2	2	2	4	4	3	4	2	4
17	1	1	2	2	2	4	4	1	1	3	1		3											3	2	1	4	3	2	3	3	1	3	2	1	3	2	5	1	5	1	3	2	5	5	5	5	1	1
17	1	1		2	3	2		1	1		1					6					11			3	3	4	4	4	4	3	4	3	4	3	3	4	5	4		5	2	5	5	5	5	3	5	3	5
16	2	2	2	3	3	3	2	1	1	1	1	2	3			6			9		11		13	4	4	4	4	4	3	4	4	3	3	5	5	4	5	4	2	5	2	2	2	5	5	4	5	2	3
16	1	1	2	2	3	3	4	1	1	3	1	2	3	4		6		8	9		11	12	13	4	4	4	4	4	4	4	4	3	4	4	3	4	5	4	4	5	4	3	3	5	5	4	5	5	3
16	1	1	2	2	4	4		2			1			4		6		8	9				13	4	4	4	4	4	4	4	4	4	4	3	2	2	3	2	3	1	2	3	3	5	5	4	5	5	5
18	1	1	2	2	1	4	4	1	1		1		3			6								4	3	1	4	3	4	4	4	2	4	3	3	4	5	3	3	5	2	1	1	5	5	5	5	4	3
18	1	2	2	2	2	3		1	1		1	2											13	4	4	4	4	4	4	4	4	4	4	3	2	3	5	5	3	5	2	4	3	5	5	5	5	5	5
19	1	2	2	2	4	3		1	1		1		3	4	5	6			9			12		4	3	4	4	4	3	4	4	3	4	4	3	3	2	5	1	5	2			5	5	2	5	4	5
18	1	2	2	2	2	2		1	1		1								9	10	11			3	2	3	4	3	3	4	3	3	3	3	1	3	3	3	2	5	2	3	3	5	4	4	5	2	3
18	1	3	2	2	3	3		1	1		1		3		5		7	8	9		11	12	13	4	4	4	4	4	4	4	4	4	4	4	3	1	2	2	1	2	1	1	1	5	5	5	5	5	5
17	1	2	2	2	3	3		1	1											10				3		3	4	4	4	4	4	2	2	4	3	4	3	5	3	4	4	2	2	4	4	3	4	3	3
16	1	2	2	2	3	3	4	1	1	3		2	3		5	6					11	12		3	3	3	4	4	3	4	3	3	3	4	3	4	3	4	3	5	3	3	3	4	5	2	5	3	2
16	1	3	2	2	3	3	2	1	1	1	1	2	3			6		8	9	10	11	12	13	4	4	4	4	4	4	4	4	3	4	5	3	4	4	3	2	3	2	3	3	5	5	5	5	5	4
19	1	3	2	2	3	1	4	1	1	3	1				5				9		11		13	3	3	2	4	3	3	3	3	2	3	2	2	3	3	5	4	5	3	3	3	5	5	5	5	5	4
19	1	1	2	2	2	1	4	1	1	1	1					6		8	9	10	11	12		4	4	4	4	4	4	4	4	4	4	4	2	3	3	5	2	5	2	5	5	5	5	5	5	4	4
16	1	1	3	2	3	3	4	1	1	3	1	2	3			6		8			11			2	4	3	3	3	4	4	3	2	3	5	4	4	4	3	3	5	2	4	2	5	5	4	4	5	5
16	1	1	2	2	1	1	3	2	2	2	1		3		5						11			4	4	4	4	3	4	4	4	4	4	4	3	4	5	3	2	5	3	5	5	5	5	5	5	5	4
19	1	3	2	2	3	4	4	1	1	3	1	2	3	4		6		8	9		11		13	4	3	4	4	4	4	3	4	3	4	5	3	3	4	3	4	2	3	3	3	5	5	5	5	1	5
19	1	1	2	2	2	2	3	1	1	1	1	2	3			6			9		11			3	2	3	4	4	3	4	3	3	3	2	1	3	3	4	3	4	2	3	2	5	4	5	5	1	5
18	1	3	2	2	3	3	4	1	1	3	1		3					8	9		11			3	3	4	4	4	4	4	3	3	3	4	3	4	4	3	2	3	2	3		4	4	3	4	3	2
17	1	1	2	2	3	3		1	1		1	2	3	4				8			11	12	13	4	3	3	4	4	4	4	4	3	3	4	2	3	4	4	3	4	3	3	3	5	5	4	5	2	3
16	2	3	2	2	3	3	3	1	1	1	1					6	7				11	12		3	3	4	3	4	4	3	3	4	3	5	4	5	4	5	3	5	5	5	5	4	5	2	4	3	2
16	1	1	2	2	3	2	4	1	1	1					5		7	8	9		11	12	13	3	3	4	3	4	4	4	3	3	3	4	5	3	3	2	2	5	2	4	4	4	4	4	4	4	2
16	1	2	2	2	3	3		1	1		1		3								11		13	3	4	3	4	4	3	3	3	3	4	3	2	4	4	4	2	5	1	5	5	5	5	4	5	1	4
19	2	1	2	3	3	3	3	1	1	1			3											4	4	4	4	4	4	4	4	4	4	5	5	5	5	5	5	5	5	5	5	5	5	5	5	1	5
19	1	3	3	3	1	2	2	1	1	1	1					6			9		11			3	4	4	4	4	3	3	4	2	3	5	5	3	2	4	2	4	1	1	2	5	5	1	3	5	5
16	1	1	2	2	3	3		1	1		1	2			5	6	7	8	9		11	12	13	3	3	4	4	4	4	4	4	4	4	5	4	5	4	2	1	4	1	2	1	5	5	5	5	4	5
16	1	1	2	2	3	4	4	2	2	3	1					6				10	11	12	13	3	3	2	4	4	3	4	3	3	4	2	2	3	4	3	2	4	3	2	3	5	5	5	5	4	5
19	1	1	3	2	3	2	3	1	1	1	1	2	3			6				10	11			3	3	4	4	3	4	4	4	4	4	3	1	3	4	3	2	5	3	2	1	4	5	4	5	2	4
16	1	1	2	2	3	3	3	1	1	1	1					6					11	12		3	3	3	4	3	4	4	4	3	4	3	4	5	5	2	4	5	3	2	2	5	5	3	5	5	5
18	1	1	2	2	3	3	4	1	1	3	1		3						9		11			3	4	3	4	3	4	4	4	3	4	3	2	4	5	5	4	5	3	5	5	5	5	4	5	4	5
18	1	3	2	2	3	3	3	2	1	1	1										11	12		3		3	4	3	3	4	4	2	3	1	1	4		4	2	5	4	2	2	4	4	4	5	4	4
18	1	3	2	2	3	3	3	1	1	1						6				10	11	12		4	3	3	4	4	4	4	4	3	4	5	3	5	5	5	3	5	2	5	5	5	5	4	5	3	2
16	1	1	2	2	4	4	4	1	1	3	1	2	3	4	5	6	7	8	9	10	11	12	13	4	4	4	4	4	4	4	4	4	4	4	2	4	5	5	4	5	1	5	2	5	5	5	5	5	5
18	1	3	2	2	3	3	3	1	1	1	1	2	3			6								4	4	4	4	4	4	4	4	3	4	2	3	4	3	5	2	5	1	3	3	5	4	4	4	3	2
16	1	2	2	2	2	2	4	1	1	3	1		3			6								3	3	2	3	3	3	3	3	2	3	5	5	3	4	3	2	3	2	4	2	1	1	4	4	3	2
16	1	1	3	2	2	3	3	1	1	1	1					6								4	3	4	4	4	4	4	4	4	4	2	1	2	5	5	3	5	2	5	5	5	4	5	5	3	1
19	1	2	2	2	4	3		1	1		1								9					4	4	4	4	4	4	4	4	4	4	5	3	4	3	4	2	5	1	5	3	5	5	5	5	2	3
18	1	1	2	2	3	3	4	1	1		1				5	6	7	8			11	12	13	3	3	3	4	4	4	3	3	3	3	3	2	4	4	2	2	5	2	2	3	4	3	3	4	5	4
16	1	2	2	2	4	4		1	1		1		3								11			4	3	3	4	3	4	4	4	3	3	5	4	4	3	4	2	5	1	5	5	5	5	5	5	1	4
18	1	1	2	2	3	3	4	1	1	3	1			4	5	6		8	9		11	12	13	3	4	4	4	4	4	4	4	3	4	4	2	3	3	5	2	5	1	4	4	5	5	5	5	4	3
16	1	1	2	2	3	3	4	1	1	3	1		3			6		8			11	12	13	3	3	3	3	3	4	4	4	3	3	4	3	4	4	5	3	5	3	4	4	5	5	3	5	3	3
17	1	1	2	2	2	1	4	1	1	3	1		3		5	6	7	8	9		11	12	13	3	3	3	4	4	4	4	4	4	4	5	3	2	4	3	5	2	5	3	3	5	5	5	5	3	5
16	1	3	3	2	3	3	4	1	1	3					5			8		10				4	4	3	4	4	3	4	3	3	3	2	2	3	4	3	2	4	3	2	3	4	5	3	5	3	2
16	2	3	2	3	4	4	4	1	1		1		3											3	3	3	3	3	3	3	3	3	3	3	3	2	2	3	2	2	2	2	2	4	4	3	5	3	2
16	1	3	2	2	4	4	4	1	1	3											11			2	3	3	2	2	2	3	2	2	3	4	4	3	2	5	1	4	1	2	2	4	4	3	3	2	4
17	1	2	3	2	3	3	4	1	1		1		3			6					11			3	3	3	3	4	2	3	3	2	3	2	1	4	3	5	3	5	2	5	5	3	4	3	4	3	4
16	1	2	2	2	4	2	3	1	1	1	1		3			6					11			4	3	4	4	4	4	4	4	4	4	2	1	3	2	5	1	2	2	2	2	5	5	4	4	3	3
18	1	2	3	2	2	1		1	1				3						9					4	4	4	4	4	4	4	4	4	4	2	1	2	3	2	2	5	2	1	3	5	5	5	5	1	4
19	1	2	2	1	2	2		1	1		1			4							11			4	4	3	4	4	4	3	4	4	4	5	4	5	4	5	1	5	1	5	5	5	5	3	5	4	2
16	1	1	3	3	3	2	4	1	1	1	1		3						9	10	11		13	3	3	2	4	3	2	3	3	2	4	4	3	3	2	4	2	5	2	3	3	5	5	3	5	3	3
17	1	1	2	2	3	2	4	1	1	3			3					8	9					3	3	2	3	3	4	3	4	2	3	2	2	3	4	4	3	4	1	3	2	5	5	5	5	4	3
17	1	3	2	2	2	2		1	1		1		3		5	6			9	10	11	12	13	4	4	4	4	4	4	4	4	4	4	4	2	4	5	4	4	5	4	3	3	5	5	5	5	4	4
17	1	1	2	2	3	1		1	1		1	2	3								11			4	4	4	4	4	4	4	4	4	4	2	2	3	3	5	2	5	1	3	2	5	5	3	5	4	2
19	1	2	2	2	3	4	4	1	1	3	1	2	3					8	9		11	12	13	4	3	4	4	4	4	4	4	4	4	4	3	4	3	3	2	4	3	3	3	5	5	4	5	4	4
19	1		2	2	2	2	4	1	1	3	1					6		8	9		11			4	4	3	4	4	4	3	4	3	4	2	1	2	1	3	3	4	3	1	1	5	5	5	5	4	4
16	1	1	2	2	3	3		2	2		1										11			4	4	4	4	4	4	4	3	3	3	4	3	4	4	4	4	1	1	4	4	5	5	5	5	1	5
16	1	2	2	2	3	3	4	1	1	3	1				5	6	7	8			11	12	13	4	3	3	4	4	4	3	3	2	3	4	2	3	2	4	2	5	2	3	2	4	4	4	3	4	3
17	1	1	2	2	3	2	4	1	1	3	1					6		8			11	12	13	3	3	3	4	3	3	4	3	3	3	3	2	3	3	4	2	5	2	4	4	4	4	4	5	2	2
16	1	1	2	2	3	3	4	1	1	3	1	2												4			4		4	4	3	4	4	2	2	3	2	4	2	3	2	2	4	4	5	4	4	4	3
17	1	1	2	2	3	3	4	1	1	3			3								11			3	3	3	4	3	2	4	3	3	4	4	4	4	4	3	2	5	2	5	5	5	5	4	4	5	3
17	1	3	2	2	3	3	3	1	1	1	1		3					8	9		11			3	4	4	4	4	4	4	4	4	4	5	5	4	4	4	2	4	2	3	2	5	5	5	5	3	4
19	1	3	2	2	3	2		1	1		1	2	3						9		11			4	4	4	4	4	4	4	4	3	4	4	3	4	4	5	5	5	3			5	5	5	5	1	5
17	1	1	2	3	4	4	4	1	1	1										10				4	4	4	3	4	3	4	4	4	4	5	1	3	3	2	3	5	5	5	5	5	5	5	5
17	1	1	2	3	3	1	4	1	1	2	1		3			6	7	8	9	10	11	12	13	3	4	3	4	3	4	4	3	3	2	1	1	1	2	1	1	1	3	1	1	1	5	2	5	2	3
17	2	1	2	2	3	3	4	1	1	3	1			4	5	6			9		11	12		4	3	3	3	4	3	3	3	3	3	2	1	3	2	3	2	5	2	3	3	4	5	4	4	2	1
19	1	1	2	2	3	2	4	1	1	3	1				5				9		11	12		4	3	3	4	4	4	4	4	4	4	2	2	3	3	3	2	4	3	1	1	5	5	4	5	2	5
18	1	3	2	2	3	3		1	1		1	2	3			6								3	3	3	3	4	3	4	2	2	3	4	2	4	4	4	2	5	3	3	3	3	3	3	4	4	3
16	1	1	2	2	3	3		1	1		1	2	3						9					4	3	3	4	4	4	4	4	3	4	3	3	4	4	5	4	4	1	3	3	5	5	4	5	4	4
17	1	2	2	2	2	3		1	1		1					6		8	9	10	11	12	13	4	3	4	4	4	4	4	4	4	3	5	5	3	4	3	2	3	2	3	3	5	5	5	5	3	4
17	1	1	2	2	3	3		2	2		1					6					11		13	4	4	3	4	4	1	3	2		4	4	5	4	2	2	4	5	1	3	3	5	5	3	5	3	2
17	1	2	2	2	2	2		1	1		1										11			4	3	3	3	4	3	4	3	3	4	2	1	3	2	3	2	5	1	3	5	4	5	5	5	3	1
18	1	2	2	2	3	3	4	1	1	3	1	2	3	4	5	6	7	8	9	10	11	12	13	3	3	4	4	4	4	4	3	3	3	3	2	4	4	4	2	5	3	3	3	5	5	5	5	2	5
18	1	1	2	2	2	1	4	1	1	1	1					6			9					4	4	2	4	4	4	4	4	2	3	2	2	4	2	4	2	5	2	3	3	5	5	5	5	1	5
17	1	1	2	2	3	3		1	1		1	2	3	4	5	6	7	8	9		11	12	13	4	3	3	4	4	3	4	4	3	4	4	4	4	4	4	3	4	3	3	2	4	4	4	4	2	3
16	1	2	2	2	2	3		1	1	1	1				5								13	4										5	2	1	4	5	5	5	2	3	3	5	5	3	5	5	1
18	1	3	2	2	3	3		1	1		1				5	6		8			11	12		3	3	3	4	3	4	4	4	3	3	4	4	4	4	2	2	4	1	3	3	5	5	4	5	2	3
16	1	1	2	2	3	3	4	1	1	3	1					6		8			11	12	13	3	3	3	4	3	4	4	4	3	4	2	2	3	4	3	2	5	2	1	3	4	5	3	5	2	5
18	1	3	2	2	3	2	3	1	1	1	1					6	7				11	12	13	4	4	4	4	4	3	4	3	3	3	4	4	4	5	2	2	5	1	4	4	4	4	4	4	2	4
16	1	3	2	2	2	3	3	1	1	2	1	2			5	6	7	8	9		11	12		3	3	3	4	4	4	4	4	2	3	3	4	4	4	4	2	5	3	4	5	5	5	3	5	4	3
18	1	1	2	2	2	4	4	1	1	3	1		3							10	11	12		3	3	3	4	4	3	4	4	3	3	3	2	3	3	4	4	3	2	3	3	4	4	4	4	4	3
19	1	1	2	2	1	4	4	1	2	3	1	2				6	7							3	1	2	4	3	3	3	3	2	2	2	2	2	1	5	3	4	1	1	1	4	5	3	4	3	4
17	1	1	2	2	2	3	3	1	1	2	1	2						8	9		11		13	4	4	4	4	4	4	4	4	4	4	2	1	1	1	2	2	2	1	5	4	5	5	5	5	2	5
16	1	1	3	1	3	1		1	2						5		7		9		11	12		4	4	4	4	3	4	3	3	4	4	2	2	2	2	5	5	1	2	2	1	5	5	5	5	1	5
17	1	2	3	2	2	3	3	1	1	1	1		3						9	10	11			3	2	3	4	4	4	4	4	3	4	2	1	4	3	5	2	5	2	2	2	5	5	4	5	3	2
19	2	2	2	2	4	4	4	1	1	3								8			11		13	2	2	2	3	3	3	1	2	2	3	2	2	3	4	3	3	2	4	1	1	4	2	1	4	2	1
17	1	1	2	2	4	4	4	1	1	3				4		6				10	11		13	4	4	4	3	4	4	4	4	3	4	3	2	4	4	2	4	5	3	4	3	4	3	3	4	2	2
18	1	2	2	2	3	3		1	1		1	2	3						9		11		13	3	3	3	4	4	4	4	4	3	4	4	3	4	4	3	3	5	5	3	2	5	4	3	5	5	5
19	1	3	2	1	3	2	4	1	1	3	1					6			9	10				4	4	4	4	4	4	3	4	4	4	3	2	3	3	2	1	4	2	5	5	5	5	5	5	4	4
16	1	1	2	2	3	4	3	1	1	1	1	2						8	9			12		4	3	4	4	4	4	4	4	3	4	5	2	2	3	5	2	5	2	4	4	5	5	5	5	2	5
16	2	1	2	2	3	3		1	1		1					6					11	12	13	3	3	3	4	3	2	3	4	2	3	4	3	4	5	2	4	5	5	1	1	4		4	5	4	4
18	2	3	2	2	1	2		1	1		1	2							9		11	12	13	4	4	3	4	3	2	3	3	3	3	3	2	2	2	3	3	5	2	3	3	4	5	3	4	3	4
18	1	1	2	2	3	3	4	1	1	3	1	2	3			6	7		9	10	11	12	13	4	4	4	3	4	4	4	4	3	4	5	5	5	5	5	3	5	5	5	4	5	5	4	5	4	4
17	1	2	2	2	2	2	2	1	1	1	1						7			10	11		13	4	4	3	4	3	3	3	4	3	2	2	1	3	2	5	1	3	1	1	1	4	4	3	4	3	1
17	1	1	2	2	3	3	4	1	2	3	1	2	3	4	5	6	7	8	9	10	11	12	13	4	4	4	3	4	4	4	4	4	4	3	2	4	4	5	2	5	3	1	2	5	3	3	5	2	2
16	1	1	2	2	3	3	4	1	1	3	1		3			6		8			11	12		4	3	4	4	4	4	4	4	4	4	2	2	3	2	4	2	5	2	3	2	5	5	3	5	5	4
16	1	3	2	2	4	4	4	2	2	3	1		3				7				11	12		3	3	3	3	3	3	4	3	2	3	3	2	3	3	2	2	5	2	3	2	4	4	3	3	3	3
19	1	1	2	2	2	2	4	1	1	3	1	2				6			9		11	12		3	3	3	4	3	4	4	4	3	4	5	5	5	5	4	5	5	5	5	5	5	5	5	5	3	4
16	1	2	2	2	3	3	4	1	1	1	1	2	3			6	7	8	9		11	12		4	4	4	4	4	4	4	4	4	4	4	4	4	2	4	2	5	3	3	4	1	1	1	1	1	1
17	1	2	2	2	3	3	3	1	2		1		3								11			3	3	3	3	3	3	3	3	3	3	5	4	4	2	3	2	5	3	2	3	3	5	4	4	4	3
17	1	3	2	2	3	3		1	1		1	2	3	4	5	6	7	8	9	10	11	12	13	4	4	4	4	4	4	4	4	4	4	4	3	5	4	2	1	5	1	5	5	5	5	5	5	5	2
16	1	2	2	1	3	3	3	1	1	1	1	2			5	6								4	4	4	4	4	4	4	4	3	4	4	3	3	3	3	2	5	1	4	3	5	5	5	5	4	5
19	1	2	3	1	2	2	2	1	1	1	1		3			6		8	9		11	12		4	3	4	4	4	4	4	4	4	4	3	3	3	4	4	4	5	4	5	5	5	5	4	5	2	4
19	1	1	2	2	3	3	3	1	1	1	1		3											3	3	2	3	4		4	3	3	4	2	1	2	3	4	2	3	2	3	3	5	5	4	4	2	4
18	1	2	2	2	3	3	4	1	1	3			3											2	3	2	4	4	3	4	3	2	3	4	4	3	3	1	2	2	2	3	3	4	5	2	4	4	2
16	1	3	2	2	3	2		1	1		1					6		8		10				3	4	3	4	4	4	3	4	4	3	4	3	3	2	5	2	3	2	3	3	5	4	4	5	4	4
19	1	1	2	2	2	2	4	1	1	1	1		3		5				9	10	11		13	3	2	3	3	3	3	3	4	3	3	4	2	3	3	3	3	5	3	4	4	4	4	3	3	3	4
18	1	1	2	2	3	3	3	1	1	1	1	2					7		9		11	12	13	4	3	4	4	4	3	4	4	4	4	4	3	3	3	4	2	5	2	4	3	5	5	4	5	2	3
16	1	2	2	2	3	2	3	1	1	1	1				5	6	7	8	9		11	12	13	3	3	3	4	4	2	2	2	3	3	4	2	2	2	2	3	4	3	3	3	4	3	3	4	3	4
17	2	3	2	2	3	2	4	1	1	3			3			6			9		11		13	4	3	3	4	4	4	4	4	4	4	4	2	3	3	5	2	5	4	2	2	5	5	5	5	2	3
16	2	1	2	2	3	3	4	1	1	3	1		3								11			4	4	4	4	4	4	4	4	4	4	5	5	4	5	4	4	4	4	4	3	5	5	4	5	4	4
16	1	3	2	2	2	2		1	1		1					6					11	12	13	3	3	3	3	3	3	3	3	3	3	2	1	4	4	3	2	4	3	3	2	4	4	5	5	2	3
17	1	2	2	2	3	3	2	2	1	1	1	2			5						11	12		4	4	4	4	4	4	4	3	4	4	4	2	3	2	5	2	5	2	3	5	5	4	4	4	4	3
16	1	2	2	2	4	4	4	1	1	3	1		3	4							11	12		3	3	4	4	4	4	2	3	3	3	5	4	4	4	5	2	5	2	5	4	5	5	5	5	1	3
18	1	1	2	2	3	3		2	1		1		3			6		8	9		11	12		4	4	4	4	4	4	4	4	4	4	2	1	3	4	5	2	5	3	3	3	5	5	4	5	2	3
19	1	1	2	2	3	2	4	1	1	3	1		3											3	3	3	3	4	3	4	4	2	3	2	1	3	3	5	2	3	2	3	2	5	5	4	5	3	4
16	1	1	2	2	3	3	4	1	1	3	1										11	12		3	3	3	3	4	3	4	4	4	4	1	1	2	3	5	3	2	3	2	2	4	5	4	4	4	3
17	1	1	2	2	4	2	4	1	1	3	1	2				6								4	3	4	4	4	4	4	4	4	4	5	4	3	3	4	3	5	4	5	5	5	5	5	5	2	2
18	2	3	2	2	4	2		1	1		1					6			9					3	3	4	4	4	4	3	3	3	3	4	3	4	4	4	2	5	1	3	3	5	5	5	5	5	5
16	2	1	2	2	2	2	4	1	1	3	1													4	3	2	4	1	2	3	3	3	4	1	2	3	4	5	4	1	5	4	3	4	4	5	5	2	3
16	1	2	2	2	2	3	4	1	1	3	1	2	3			6	7	8	9		11		13	4	3	3	4	4	4	4	4	3	4	5	4	1	1	4	2	5	4	3	3	5	5	5	5	1	5
18	1	1	2	2	3	3		1	1							6					11		13	3	2	2	3	3	2	3	3	2	1	1	1	2	2	5	1	4	2	1	1	5	5	3	4	1	1
19	1	2	3	2	3	1		1	1		1		3											4	4	4	4	4	4	4	4	4	4	4	3	4	4	4	2	5	2			5	5	5	5	1	2
18	1	1	2	2	1	2	2	1	1	2	1	2	3						9		11	12		4	4	4	4	4	4	4	4	4	4	1	3	4	3	5	5	5	5	1	1	5	5	5	5	1	2
17	2	1	2	1	3	3		1	1		1				5	6	7	8			11	12		4	4	4	4	4	4	3	4	3	4	5	3	4	4	5	2	5	3	3	3	4	5	2	5	2	4
17	1	1	2	2	3	3	4	2	2	3	1		3					8	9		11	12	13	4	4	4	4	4	4	4	4	3	3	5	2	3	3	3	2	4	3	2	2	5	5	4	5	4	3
17	1	2	2	2	3	2		1	1		1		3						9		11	12		3	3	4	4	3	3	4	3	4	3	2	1	3	5	4	2	5	2	3	4	5	5	5	5	4	4
18	1	2	2	2	2	2		1	1		1					6					11			2	3	3	3	2	2	2	2	2	3	5	4	5	5	3	4	5	5	3	3	5	5	4	5	4	4
18	2	1	2	2	3	3		1	1				3								11			4	4	4	4	3	4	4	4	3	4	4	3	4	5	3	3	5	4	3	4	5	5	4	4	3	5
17	1	3	2	2	3	4	4	1	1	3	1		3			6	7	8	9	10	11	12	13	4	4	3	3	4	4	4	4	4	4	2	2	4	3	3	2	5	2	5	2	4	4	3	4	2	3
18	1	3	2	2	3	3	4	1	1	3	1		3											3	3	3	4	4	3	4	4	3	4	3	1	4	4	2	2	4	3	2	3	5	5	5	5	5	5
16	1	1	3	2	3	3		1	1		1		3								11			4	4	4	4	4	4	3	4	4	4	4	3	4	4	3	3	5	3	4	3	4	5	3	4	5	5
17	1	1	2	2	1	1	4	1	1	3	1				5	6	7	8		10			13	3	3	3	3	3	3	3	3	3	3	2	2	2	2	5	1	3	1	1	1	4	4	2	4	4	1
18	1	3	2	3	2	3	2	1	1	1	1	2	3	4	5	6	7	8	9	10	11	12	13	4	4	4	4	4	4	4	4	4	4	3	4	2	1	5	3	2	4	1	2	5	5	5	5	5	5
18	1	2	2	3	2	2	4	1	1	3	1	2	3						9	10	11			4	3	3	3	3	3	3	3	3	3	5	3	4	5	2	2	4	2	3	3	5	5	5	5	1	5
16	2	1	3	2	3	3	4	1	1	1	1													3	3	3	4	3	4	3	3	4	2	1	2	5	5	4	5	3	1	2	1	4	5	2	5	3	4
19	1	1	3	2	3	3	4	1	2	3	1	2	3						9		11	12		3	4	3	3	3	3	4	3	4	3	2	2	2	3	3	2	3	2	1	2	5	4	3	4	4	4
19	1	1	2	2	2	2		1	1		1									10	11			4	4	4	4	4	4	4	4	4	4	4	4	3	3	4	2	5	1	3	3	5	5	5	5	1	5
17	2	1	2	2	3	3		1	2	3	1	2	3	4	5	6	7	8	9		11	12	13	4	4	3	4	3	3	4	3	3	4	5	4	3	2	3	4	4	1	3	3	5	5	5	5	5	4
17	1	1	2	2	3	3	4	1	1	3	1				5	6	7	8	9		11	12	13	4	4	4	4	4	4	4	4	4	4	5	3	4	4	4	2	5	3	3	4	4	5	3	5	4	4
18	1	1	2	2	3	3		1	1							6			9		11		13	4	4	4	4	4	4	4	4	4	4	2	2	2	2	4	1	5	2	1	3	5	5	4	5	2	2
17	2	1	2	2	3	3	3	1	1	2	1		3			6			9					3	4	4	4	4	4	4	4	4	4	3	2	4	3	5	2	5	2	5	5	5	5	5	5	3	4
19	1	1	2	2	3	3	4	1	1	3	1		3	4		6		8	9		11	12		4	4	4	4	4	4	4	3	3	3	5	5	2	3	3	4	5	3	3	3	4	4	3	5	4	5
16	1	1	2	2	3	3	4	1	1	3	1		3		5	6	7	8	9		11	12		3	3	2	4	3	3	2	2	2	3	2	2	4	3	3	1	4	2	2	1	4	4	3	3	2	2
17	1	3	2	2	3	3	4	1	1	3	1	2			5	6		8			11	12		4	3	4	4	4	4	4	4	4	4	2	1	3	4	3	4	5	1	2	2	5	5	5	5	1	3
18	1	1	2	2	3	2		1	1		1					6		8	9		11	12	13	3	3	3	4	3	3	3	3	3	3	2	2	4	4	4	2	5	2	3	3	5	5	4	5	3	4
17	1	3	2	2	3	3		2	1		1					6		8	9		11		13	3	3	3	3	3	3	4	3	3	3	4	3	4	3	4	2	5	1	3	2	5	4	4	5	3	3
19	1	1	3	2	3	3	4	1	1	3	1			4	5	6		8	9		11	12	13	4	4	4	4	4	3	4	3	4	4	3	3	3	4	4	3	5	3	3	3	4	5	2	4	4	3
16	1	1	2	2	3	2	3	1	1	2	1					6	7	8			11	12	13	3	3	4	4	4	4	4	4	4	4	4	2	4	4	4	3	5	4	4	3	5	5	5	5	3	2
16	1	2	2	2	4	3	4	1	1	3	1	2	3				7		9		11		13	3	3	2	4	2	3	4	3	3	3	5	5	4	3	3	1	4	2	4	3	4	5	4	5	4	4
18	1	2	2	2	3	3		1	1		1		3											3	3	3	4	3	3	2	4	3	3	3	2	3	4	2	2	3		2	2	5	4	3	3	1	4
17	1	1	2	2	3	3	3	1	1	1	1	2	3								11			4	3	2								4	3	4	3	4	2	1	2	2	2	5	5	5	5	5	5
16	1	3	2	2	3	3		1	1		1		3					8			11		13	4	4	4	4	4	4	4	4	3	4	4	2	4	3	5	4	5	4	4	4	5	5	4	4	1	3
17	1	3	2	2	2	4	4	1	3	3	1	2				6		8	9		11		13	3	3	3	3		3	4	3	3	3	4	3	3	4	3	2	5	2	4	5	5	5	5	5	3	5
18	2	3	2	2	3	2	4	1	1	3	1								9					4	4	4	4	4	4	4	4	4	4	5	2	4	4	5	3	5	2	2	3	4	5	3	5	3	3
16	1	2	2	2	3	3		1	2		1		3						9		11	12		3		3	4	4	4	4	3	2	3	5	4	4	5	3	3	5	5	3	3	5	4	3	5	4	5
18	1	1	2	2	3	3		1	1		1	2									11	12		3	3	3	4	4	4	4	4	3	4	3	2	4	4	2	2	5	3	2	3	5	5	5	5	1	3
19	1	1	2	2	3	3		1	2		1		3			6					11	12	13	4	4	4	4	4	4	4	4	4	4	5	4	4	4	5	2	5	3	5	5	4	5	2	4	3	1
16	1	3	2	2	2	3		1	1		1					6								2	2	2	3	3	3	3	3	2	3	5	5	5	5	3	3	5	5	4	4	5	4	2	2	3	1
18	1	2	2	2	3	3		1	1		1					6		8	9	10	11	12	13	4	3	3	3	4	4	4	3	2	4	5	4	4	4	2	2	5	3	3		4	4	4	5	3	3
16	1	3	2	2	3	3		1	1		1		3								11	12	13	3	3	3	2	3	2	3	3	2	4	3	3	4	5	2	2	3	2	4	3	4	4	4	4	4	2
16	1	2	2	2	3	3	4	1	1	3	1		3	4		6	7		9		11		13	4	3	4	4	4	3	4	4	3	4	4	3	4	5	3	4	5	2	4	5	5	4	4	4	2	4
19	1	3	2	2	2	2	4	1	1	3	1								9	10	11			4	3	3	3	3	2	4	4	2	3	1	1	1	2	3	3		2	3	2	4	4	3	3	3	3
16	1	1	3	2	3	3	3	1	1	3		2	3				7						13	3	3	2	4	3	3	3	3	2	3	5	4	4	4	4	2	5	1	3	3	3	4	2	4	4	4
16	2	3	2	3	3	1	2	1	1	1	1	2	3											3	3	3	3	3	4	4	3	3	3	5	2	5	5	5	5	5	1	1	1	1	5	5	5	1	5
18	1	2	2	2	3	3		1	1		1		3			6		8	9		11	12		4	4	4	4	4	3	4	4	3	4	5	5	3	4	4	2	5	5	4	4	5	5	4	4	2	4
18	1	1	2	2	3	3	3	1	1	1	1				5	6		8	9	10	11	12	13	3	3	4	4	4	3	4	4	4	4	4	3	4	3	4	1	5	2	3	3	5	5	4	5	3	3
18	1	3	2	2	3	3	4	1	1	3	1	2	3	4					9		11			2	2	3	3	3	3	4	3	2	3	4	4	3	4	5	2	5	2	4	4	4	5	4	5	2	3
19	1	2	2	2	3	2		1	1		1		3		5	6		8	9	10	11	12	13	4	4	3	4	4	3	3	3	3	3	5	2	4	4	4	2	5	3	3	3	5	5	5	5	1	3
19	1	1	3	2	1	1	1	1	1	1	1		3							10				3	2	4	4	4	4	4	4	4	4	4	2	2	3	2	2	5	2			5	5	3	5	2	1
18	1	1	2	2	3	3	4	1	1	3	1					6					11		13	3	3	3	4	3	3	3	4	3	4	2	2	3	3	5	2	5	2	3	3	5	5	4	5	1	4
19	1	1	2	2	3	3		1	1		1	2				6			9		11			4	3	4	4	4	4	4	4	4	4	2	1	2	2	4	1	2	2	1	1	5	5	5	5	3	5
18	1	1	2	2	3	3	4	1	1	3	1	2	3			6		8	9		11	12	13	4	3	4	4	4	4	4	4	3	3	3	1	4	3	4	2	3	2	3	3	4	4	3	3	2	1
16	1	3	2	2	3	3		1	1		1					6					11			3	3	3	4	4	3	3	3	2	3	3	2	4	3	3	2	5	3	4	4	5	5	3	4	4	2
16	1	3	2	2	2	2	1	1	1	1	1		3					8	9		11	12	13	4	4	4	4	4	4	4	4	4	4	4	5	4	4	3	3	5	2	4	4	5	5	5	5	1	5
17	2	1	2	2	3	3	4	1	1	3	1	2	3	4	5	6	7	8	9	10	11	12	13	3	3	3	4	4	4	3	3	3	3	3	2	4	4	3	2	4	2	2	2	5	5	4	5	4	3
17	2	2	2	2	3	3	4	1	1	3	1		3								11	12	13	3	3	3	4	4	3	3	3	3	3	4	3	4	4	4	2	4	3	3	3	5	5	5	5	4	4
17	1	3	2	2	2	2	4	1	1	3	1					6	7		9		11		13	3	3	4	4	4	4	4	4	3	3	5	4	3	2	5	5	5	1	4	5	5	5	4	5	3	3
16	2	1	2	2	3	3		2	2		1		3	4	5	6		8	9	10		12	13	3	3	3	3	3	2	3	2	2	2	5	4	2	1	4	5	2	5	4	4	5	5	5	5	2	4
18	1	3	2	2	3	3	4	1	1	3	1	2	3			6		8	9		11	12	13	3	2	4	4	4	4	4	3	4	3	3	2	4	4	2	4	5	2	3	3	4	4	4	4	4	4
17	1	1	2	2	3	3		2	2				3			6	7	8	9		11	12	13	3	4	4	4	4	4	4	4	3	4	4	3	4	5	5	4	5	5	5	4	5	5	4	5	5	4
16	1	1	2	2	3	3	3	1	1	1	1				5	6					11	12		4	4	3	4	4	4	3	4	3	4	4	2	3	4	3	2	5	2	3	4	4	3	3	4	3	4
19	2	1	2	2	3	3	3	1	1	3	1		3		5				9		11	12		3	3	4	4	4	4	4	4	4	4	5	5	4	5	5	2	3	2	2	1	4	5	4	5	3	4
19	1	1	2	2	2	4	4	1	3	3	1		3		5				9					3	3	4	4	4	4	4	4	4	4	3	3	3	2	4	2	5	2	4	3	5	5	4	5	2	4
17	1	2	2	2	3	2	4	1	1	3	1					6			9	10	11			3	3	4	4	4	4	4	3	4	4	2	2	3	4	3	3	4	2	5	5	4	5	4	5	5	4
16	1	1	2	2	1	3	3	1	2	1	1					6	7	8			11			4	4	4	4	4	4	4	4	3	3	5	2	4	3	1	1	5	1	3	5	5	5	5	5	5	5
17	1	2	2	2	2	3		1	1		1		3	4		6		8			11	12	13	3	3	4	4	4	4	3	4	3	3	4	3	4	4	3	3	5	5	3	3	4	5	4	5	1	4
16	1	1	2	2	3	2		2	1		1					6	7				11		13	4	3	3	4	3	4	3	4	3	3	4	3	4	3	3	2	3	3	4	4	5	5	5	5	5	4
19	2	1	2	2	3	4	3	1	1	2						6			9		11	12		3	3	3	3	3	3	3	3	3	3	4	3	4	3	4	4	4	1	3	3	4	4	3	3	3	2
18	1	2	2	2	3	3		1	1		1	2	3			6			9		11		13	4	4	4	4	4	3	4	3	3	3	3	3	4	4	5	2	5	3	2	1	5	5	4	5	5	2
18	1	3	2	3	4	4	4	1	1	3	1					6					11	12		3	3	3	4	3	3	3	3	3	3	5	1	4	4	1	1	5	2	2	2	4	5	5	4	4	3
17	1	1	2	2	3	3	4	1	1	3	1		3					8	9	10	11	12		4	4	4	4	4	4	4	4	4	4	5	3	4	4	2	3	5	5	5	4	5	5	4	5	5	5
16	1	2	2	2	2	2		1	1		1	2	3					8	9		11		13	3	3	3	3	3	4	3	4	3	4	1	3	4	3	4	1	1	1	2	2	4	5	3	5	4	5
18	1	2	2	2	4	3	4	1	1	3	1									10	11	12		3	4	3	4	4	4	4	4	3	4	3	2	2	2	1	2	3	1	1	1	5	5	4	5	5	3
16	1	1	2	2	3	3	4	1	1	3	1	2	3	4				8			11	12	13	4	4	3	4	4	4	4	4	3	4	4	2	4	5	5	2	5	2	3	3	5	5	5	5	1	4
18	1	1	2	2	3	4	4	1	1	3	1		3		5	6			9		11			4	3	3	4	4	2	4	4	3	3	5	5	3	3	5	1	5	2	4	4	5	5	5	5	2	4
18	1	2	2	2	3	3		1	1		1		3				7	8	9		11	12		4	3	3	4	4	4	4	4	3	4	5	4	4	4	4	4	5	2	4	4	5	5	5	5	3	4
16	1	2	2	2	3	3	4	2	1	3	1								9		11			4	3	3	4	4	4	3	4	3	3	5	2	4	4	4	1	4	1	3	5	5	5	2	5	2	5
16	1	2	2	2	3	3	4	2	1	3	1					6								4	3	3	4	3	3	4	3	3	3	5	4	3	3	2	2	4	1	3	4	5	5	4	5	3	4
18	1	3	2	2	3	2	4	1	2	3	1					6					11		13	4	4	3	4	4	4	4		4	4	4	1	2	3	2	2	5	2	3	3	4	4	4	4	4	3
16	1	3	2	2	3	2	4	1	1	3			3			6					11			3	3	3	3	3	3	3	3	3	3	4	4	5	3	4	2	4	2	3	2	4	4	5	4	4	4
18	1	1	2	2	4	4		2	2						5			8		10	11	12	13	3	4	3	4	3	4	3	4	2	3	2	2	5	5	5	3	5	2	4	5	5	5	5	5	1	5
16	2	1	2	2	2	3	4	2	2	2	1					6				10		12	13	3	3	3	4	3	4	4	4	4	4	2	3	4	4	4	4	5	3	4	4	1	2	4	5	5	5
17	1	1	2	1	3	3	3	1	1	1	1	2	3			6		8	9		11	12	13	3	3	3	3	4	4	3	3	3	4	3	3	1	1	3	2	5	1	1	1	5	4	4	5	4	2
16	1	1	3	2	4	4	4	3	3	3	1	2	3	4	5	6	7	8		10	11		13	3	3	4	3	3	3	4	4	3	3	4	4	3	4	5	2	3	3	3	3	5	5	4	5	3	3
17	1	1	2	2	3	3	4	1	1	3	1			4				8	9		11			3	4	3	4	4	4	4	4	3	4	3	3	3	2	5	4	5	3	5	4	5	5	4	5	2	4
19	1	2	2	2	3	2	2	1	1	1	1	2							9		11	12	13	4	4	4	4	4	4	4	4	4	4	4	4	3	2	2	4	5	5	5	5	5	5	5	5	5	5
16	1	3	2	2	3	1		2	1		1				5	6	7				11	12	13	3	3	3	4	3	3	3	4	3	4	5	4	5	4	5	5	5	4	4	4	5	5	5	5	3	3
18	1	2	2	1	3	3	3	1	1	1	1		3											4	4	3	4	4	4	4	4	3	4	1	2	4	5	5	5	4	5	3	3	5	5	5	5	1	3
17	1	1	2	2	3	3		1	2		1	2	3			6		8			11			4	3	4	4	4	4	4	3	3	4	3	3	4	4	4	1	5	3	3	4	5	5	4	5	3	3
17	1	2	2	2	2	2	4	1	1	3								8			11	12		3	3	3	3	4	3	3	3	2	2	5	4	4	5	4	3	5	4	4	5	5	5	4	5	2	2
19	1	1	2	2	3	3	4	2	1	3	1				5	6	7	8	9		11	12	13	4	4	4	4	4	4	4	4	3	4	2	1	3	3	4	2	5	2	3	3	5	5	4	5	4	2
18	1	1	2	2	3	3	3	1	1	1	1	2	3						9		11	12	13	4	4	4	4	4	4	4	4	4	4	4	3	3	2	3	2	3	2	3	3	4	4	5	5	5	5
19	1	3	2	2	2	1		1	1		1	2	3						9					3	3	3	4	4	4	4	4	3	4	5	1	4	4	5	1	5	1	5	5	5	5	5	5	5	1
19	1	2	2	1	2	2	2	1	1	1	1	2	3			6								3	3	3	4	4	3	3	3	3	3	4	2	3	2	1	1	3	4	1	1	5	5	5	5	1	1
[truncated: 206 more rows]
[truncated: 4 more columns]
